# Supplementary material for: ﻿Three new Dioszegia species (Bulleribasidiaceae, Tremellales) discovered in the phylloplane in China
Source: MycoKeys. 2024 Feb 2;101:313–28. doi: 10.3897/mycokeys.101.117174 (PMC10858432; doi:10.3897/mycokeys.101.117174)
Supplement: XML Treatment for Dioszegia guizhouensis [file mycokeys.101.117174-treatment1.xml]

<!DOCTYPE tp:taxon-treatment
  PUBLIC "-//TaxonX//DTD Taxonomic Treatment Publishing DTD v0 20100105//EN" "tax-treatment-NSO.dtd">
<tp:taxon-treatment xmlns:tp="http://www.plazi.org/taxpub"><tp:treatment-meta><kwd-group><label>Taxon classification</label><kwd>
                <named-content content-type="kingdom">Fungi</named-content>
              </kwd><kwd>
                <named-content content-type="order">Tremellales</named-content>
              </kwd><kwd>
                <named-content content-type="family">Bulleribasidiaceae</named-content>
              </kwd></kwd-group><mixed-citation publication-type="journal"><person-group><name><surname>Qiao</surname><given-names>Ya-Zhuo</given-names></name><name><surname>Liu</surname><given-names>Shan</given-names></name><name><surname>Niu</surname><given-names>Qiu-Hong</given-names></name><name><surname>Hui</surname><given-names>Feng-Li</given-names></name></person-group><article-title>﻿Three new <italic><tp:taxon-name><tp:taxon-name-part taxon-name-part-type="genus" reg="Dioszegia">Dioszegia</tp:taxon-name-part></tp:taxon-name></italic> species (<tp:taxon-name><tp:taxon-name-part taxon-name-part-type="family">Bulleribasidiaceae</tp:taxon-name-part></tp:taxon-name>, <tp:taxon-name><tp:taxon-name-part taxon-name-part-type="order">Tremellales</tp:taxon-name-part></tp:taxon-name>) discovered in the phylloplane in China</article-title><source>MycoKeys</source><day>02</day><month>02</month><year>2024</year><volume>101</volume><fpage>313</fpage><lpage>328</lpage><pub-id pub-id-type="doi">10.3897/mycokeys.101.117174</pub-id></mixed-citation></tp:treatment-meta><tp:nomenclature><label>﻿</label><tp:taxon-name>
              <object-id xmlns:xlink="http://www.w3.org/1999/xlink" content-type="arpha" xlink:type="simple">90FDAA78-117A-5B83-B912-AFE89E74F489</object-id>
              <tp:taxon-name-part taxon-name-part-type="genus" reg="Dioszegia">Dioszegia</tp:taxon-name-part>
              <tp:taxon-name-part taxon-name-part-type="species" reg="guizhouensis">guizhouensis</tp:taxon-name-part>
              <object-id xmlns:xlink="http://www.w3.org/1999/xlink" content-type="mycobank" xlink:type="simple">MycoBank No: 851291</object-id>
            </tp:taxon-name><tp:taxon-authority>Y.Z. Qiao &amp; F.L. Hui</tp:taxon-authority><tp:taxon-status xmlns:xlink="http://www.w3.org/1999/xlink" xlink:type="simple">sp. nov.</tp:taxon-status><xref ref-type="fig" rid="F2">Fig. 2A</xref></tp:nomenclature><tp:treatment-sec sec-type="etymology" id="SECID0EOTBG"><title>Etymology.</title><p>The specific epithet <italic>guizhouensis</italic> refers to the geographic origin of the type strain, Guizhou province.</p></tp:treatment-sec><tp:treatment-sec sec-type="Typus" id="SECID0EWTBG"><title>Typus.</title><p>China, Guizhou Province, Guiyang City, Guiyang Botanical Garden, in the phylloplane of <italic><tp:taxon-name><tp:taxon-name-part taxon-name-part-type="genus" reg="Schisandra">Schisandra</tp:taxon-name-part></tp:taxon-name></italic> sp., September 2022, L. Zhang and F.L. Hui, NYUN 22985 (holotype GDMCC 2.311<sup>T</sup> preserved as a metabolically inactive state, culture ex-type PYCC 9938).</p><fig id="F2" position="float" orientation="portrait"><object-id xmlns:xlink="http://www.w3.org/1999/xlink" content-type="doi" xlink:type="simple">10.3897/mycokeys.101.117174.figure2</object-id><object-id xmlns:xlink="http://www.w3.org/1999/xlink" content-type="arpha" xlink:type="simple">3216081B-C762-51F2-ABAF-7258A41ECD19</object-id><label>Figure 2.</label><caption><p>Vegetative cells of <italic><tp:taxon-name><tp:taxon-name-part taxon-name-part-type="genus" reg="Dioszegia">Dioszegia</tp:taxon-name-part><tp:taxon-name-part taxon-name-part-type="species" reg="guizhouensis">guizhouensis</tp:taxon-name-part></tp:taxon-name></italic> sp. nov. NYNU 22985<sup>T</sup> (<bold>A</bold>), <italic><tp:taxon-name><tp:taxon-name-part taxon-name-part-type="genus" reg="Dioszegia">Dioszegia</tp:taxon-name-part><tp:taxon-name-part taxon-name-part-type="species" reg="foliicola">foliicola</tp:taxon-name-part></tp:taxon-name></italic> sp. nov. NYUN 229182<sup>T</sup> (<bold>B</bold>), and <italic><tp:taxon-name><tp:taxon-name-part taxon-name-part-type="genus" reg="Dioszegia">Dioszegia</tp:taxon-name-part><tp:taxon-name-part taxon-name-part-type="species" reg="aurantia">aurantia</tp:taxon-name-part></tp:taxon-name></italic> sp. nov. NYNU 229189<sup>T</sup> (<bold>C</bold>) following growth in <abbrev xmlns:xlink="http://www.w3.org/1999/xlink" xlink:title="yeast extract-malt extract" id="ABBRID0E1VBG" xlink:type="simple">YM</abbrev> broth for 7 days at 20 °C. Scale bars: 10 μm.</p></caption><graphic xmlns:xlink="http://www.w3.org/1999/xlink" xlink:href="mycokeys-101-313-g002.jpg" position="float" orientation="portrait" xlink:type="simple" id="oo_978059.jpg"><uri content-type="original_file" xlink:type="simple">https://binary.pensoft.net/fig/978059</uri></graphic></fig></tp:treatment-sec><tp:treatment-sec sec-type="description" id="SECID0EDWBG"><title>Description.</title><p>On <abbrev xmlns:xlink="http://www.w3.org/1999/xlink" xlink:title="yeast extract-malt extract" id="ABBRID0EJWBG" xlink:type="simple">YM</abbrev> agar, after 7 days at 20 °C, the streak culture is pink to orange, butyrous, smooth. The margin is entire. On <abbrev xmlns:xlink="http://www.w3.org/1999/xlink" xlink:title="yeast extract-malt extract" id="ABBRID0ENWBG" xlink:type="simple">YM</abbrev> agar, after 7 days at 20 °C, cells are ovoid and ellipsoidal, 2.8–4.6 × 4.1–6.8 μm and single, budding is polar. After 1 month at 20 °C, a ring and sediment are present. In Dalmau plate culture on corn meal agar, hyphae and pseudohyphae are not formed. Sexual structures are not observed for individual strains and strain pairs on <abbrev xmlns:xlink="http://www.w3.org/1999/xlink" xlink:title="potato dextrose agar" id="ABBRID0ERWBG" xlink:type="simple">PDA</abbrev>, <abbrev xmlns:xlink="http://www.w3.org/1999/xlink" xlink:title="corn meal" id="ABBRID0EVWBG" xlink:type="simple">CM</abbrev> agar, and <abbrev xmlns:xlink="http://www.w3.org/1999/xlink" xlink:title="yeast carbon base plus 0.01% ammonium sulphate" id="ABBRID0EZWBG" xlink:type="simple">YCBS</abbrev> agar for two months. Ballistoconidia are not produced on <abbrev xmlns:xlink="http://www.w3.org/1999/xlink" xlink:title="corn meal" id="ABBRID0E4WBG" xlink:type="simple">CM</abbrev> agar after two weeks at 20 °C. Glucose fermentation is absent. Glucose, sucrose, raffinose, melibiose, galactose, trehalose, maltose, melezitose, cellobiose, salicin, L-sorbose (delayed), L-rhamnose, D-xylose, L-arabinose, D-arabinose, 5-keto-D-gluconate (weak), D-ribose, galactitol, D-mannitol, D-glucitol, succinate (weak), citrate, D-gluconate, N-acetyl-D-glucosamine, 2-keto-D-gluconate, D-glucuronate, and glucono-1,5-lactone are assimilated as carbon sources. Inulin, lactose, methyl-α-D-glucoside, methanol, ethanol, glycerol, erythritol, ribitol, myo-inositol, DL-lactate, and D-glucosamine are not assimilated. Nitrite is assimilated as the sole nitrogen source. Nitrate, ethylamine, L-lysine, and cadaverine are not assimilated. Maximum growth temperature is 30 °C. Growth in vitamin-free medium is positive. Starch-like substances are produced. Urease activity is positive. Diazonium Blue B reaction is positive.</p></tp:treatment-sec><tp:treatment-sec sec-type="Additional strain examined" id="SECID0EBXBG"><title>Additional strain examined.</title><p>China, Guizhou Province, Guiyang City, Guiyang Botanical Garden, in the phylloplane of <italic><tp:taxon-name><tp:taxon-name-part taxon-name-part-type="genus" reg="Mussaendae">Mussaendae</tp:taxon-name-part></tp:taxon-name></italic> sp., September 2022, L. Zhang and F.L. Hui, NYUN 229195.</p></tp:treatment-sec><tp:treatment-sec sec-type="GenBank accession numbers" id="SECID0EOXBG"><title>GenBank accession numbers.</title><p>Holotype NYUN 22985<sup>T</sup> (ITS: <ext-link xmlns:xlink="http://www.w3.org/1999/xlink" xlink:href="OP566883" ext-link-type="gen" xlink:type="simple">OP566883</ext-link>, D1/D2: <ext-link xmlns:xlink="http://www.w3.org/1999/xlink" xlink:href="OP566880" ext-link-type="gen" xlink:type="simple">OP566880</ext-link>); additional strain 229195 (ITS: <ext-link xmlns:xlink="http://www.w3.org/1999/xlink" xlink:href="OP566896" ext-link-type="gen" xlink:type="simple">OP566896</ext-link>, D1/D2: <ext-link xmlns:xlink="http://www.w3.org/1999/xlink" xlink:href="OP581919" ext-link-type="gen" xlink:type="simple">OP581919</ext-link>).</p></tp:treatment-sec><tp:treatment-sec sec-type="notes" id="SECID0EKYBG"><title>Note.</title><p><italic><tp:taxon-name><tp:taxon-name-part taxon-name-part-type="genus" reg="Dioszegia">Dioszegia</tp:taxon-name-part><tp:taxon-name-part taxon-name-part-type="species" reg="guizhouensis">guizhouensis</tp:taxon-name-part></tp:taxon-name></italic> sp. nov. can be physiologically differentiated from its closest known species <italic><tp:taxon-name><tp:taxon-name-part taxon-name-part-type="genus" reg="Dioszegia">D.</tp:taxon-name-part><tp:taxon-name-part taxon-name-part-type="species" reg="hungarica">hungarica</tp:taxon-name-part></tp:taxon-name></italic> (<xref ref-type="bibr" rid="B29">Takashima and Nakase 2011</xref>) by its inability to assimilate D-glucosamine, its ability to assimilate melibiose and L-sorbose, and its capacity to grow in vitamin-free medium and at 30 °C.</p></tp:treatment-sec><ref-list><ref id="B29"><mixed-citation xmlns:xlink="http://www.w3.org/1999/xlink" xlink:type="simple"><person-group><name name-style="western"><surname>Takashima</surname><given-names>M</given-names></name><name name-style="western"><surname>Nakase</surname><given-names>T</given-names></name></person-group> (<year>2011</year>) <article-title><italic><tp:taxon-name><tp:taxon-name-part taxon-name-part-type="genus">Dioszegia</tp:taxon-name-part></tp:taxon-name></italic> Zsolt emend. Takashima, Deák &amp; Nakase (2001).</article-title> In: <person-group><name name-style="western"><surname>Kurtzman</surname><given-names>CP</given-names></name><name name-style="western"><surname>Fell</surname><given-names>JW</given-names></name><name name-style="western"><surname>Boekhout</surname><given-names>T</given-names></name></person-group> (<role>Eds</role>) <issue-title>The Yeasts – A Taxonomic Study (5th edn.</issue-title><source>, Vol. 2). Elsevier, Amsterdam</source>, <fpage>1747</fpage>–<lpage>1757</lpage>. <ext-link xlink:href="10.1016/B978-0-444-52149-1.00141-5" ext-link-type="doi" xlink:type="simple">https://doi.org/10.1016/B978-0-444-52149-1.00141-5</ext-link></mixed-citation></ref></ref-list></tp:taxon-treatment>
