# Supplementary material for: ﻿Three new Dioszegia species (Bulleribasidiaceae, Tremellales) discovered in the phylloplane in China
Source: MycoKeys. 2024 Feb 2;101:313–28. doi: 10.3897/mycokeys.101.117174 (PMC10858432; doi:10.3897/mycokeys.101.117174)
Supplement: XML Treatment for Dioszegia foliicola [file mycokeys.101.117174-treatment2.xml]

<!DOCTYPE tp:taxon-treatment
  PUBLIC "-//TaxonX//DTD Taxonomic Treatment Publishing DTD v0 20100105//EN" "tax-treatment-NSO.dtd">
<tp:taxon-treatment xmlns:tp="http://www.plazi.org/taxpub"><tp:treatment-meta><kwd-group><label>Taxon classification</label><kwd>
                <named-content content-type="kingdom">Fungi</named-content>
              </kwd><kwd>
                <named-content content-type="order">Tremellales</named-content>
              </kwd><kwd>
                <named-content content-type="family">Bulleribasidiaceae</named-content>
              </kwd></kwd-group><mixed-citation publication-type="journal"><person-group><name><surname>Qiao</surname><given-names>Ya-Zhuo</given-names></name><name><surname>Liu</surname><given-names>Shan</given-names></name><name><surname>Niu</surname><given-names>Qiu-Hong</given-names></name><name><surname>Hui</surname><given-names>Feng-Li</given-names></name></person-group><article-title>﻿Three new <italic><tp:taxon-name><tp:taxon-name-part taxon-name-part-type="genus" reg="Dioszegia">Dioszegia</tp:taxon-name-part></tp:taxon-name></italic> species (<tp:taxon-name><tp:taxon-name-part taxon-name-part-type="family">Bulleribasidiaceae</tp:taxon-name-part></tp:taxon-name>, <tp:taxon-name><tp:taxon-name-part taxon-name-part-type="order">Tremellales</tp:taxon-name-part></tp:taxon-name>) discovered in the phylloplane in China</article-title><source>MycoKeys</source><day>02</day><month>02</month><year>2024</year><volume>101</volume><fpage>313</fpage><lpage>328</lpage><pub-id pub-id-type="doi">10.3897/mycokeys.101.117174</pub-id></mixed-citation></tp:treatment-meta><tp:nomenclature><label>﻿</label><tp:taxon-name>
              <object-id xmlns:xlink="http://www.w3.org/1999/xlink" content-type="arpha" xlink:type="simple">25F39E25-7065-5997-963F-C3C25D79CD1E</object-id>
              <tp:taxon-name-part taxon-name-part-type="genus" reg="Dioszegia">Dioszegia</tp:taxon-name-part>
              <tp:taxon-name-part taxon-name-part-type="species" reg="foliicola">foliicola</tp:taxon-name-part>
              <object-id xmlns:xlink="http://www.w3.org/1999/xlink" content-type="mycobank" xlink:type="simple">MycoBank No: 851294</object-id>
            </tp:taxon-name><tp:taxon-authority>Y.Z. Qiao &amp; F.L. Hui</tp:taxon-authority><tp:taxon-status xmlns:xlink="http://www.w3.org/1999/xlink" xlink:type="simple">sp. nov.</tp:taxon-status><xref ref-type="fig" rid="F2">Fig. 2B</xref></tp:nomenclature><tp:treatment-sec sec-type="etymology" id="SECID0EY1BG"><title>Etymology.</title><p>The specific epithet <italic>foliicola</italic> refers to the type strain isolated from a leaf.</p></tp:treatment-sec><tp:treatment-sec sec-type="Typus" id="SECID0EA2BG"><title>Typus.</title><p>China, Guizhou Province, Guiyang City, Guiyang Botanical Garden, in the phylloplane of <italic><tp:taxon-name><tp:taxon-name-part taxon-name-part-type="genus" reg="Salvia">Salvia</tp:taxon-name-part></tp:taxon-name></italic> sp., September 2022, L. Zhang and F.L. Hui, NYUN 229182 (holotype GDMCC 2.316<sup>T</sup> preserved as a metabolically inactive state, culture ex-type PYCC 9939 and CICC 33571).</p></tp:treatment-sec><tp:treatment-sec sec-type="description" id="SECID0EP2BG"><title>Description.</title><p>On <abbrev xmlns:xlink="http://www.w3.org/1999/xlink" xlink:title="yeast extract-malt extract" id="ABBRID0EV2BG" xlink:type="simple">YM</abbrev> agar, after 7 days at 20 °C, the streak culture is orange, butyrous, smooth. The margin is entire. On <abbrev xmlns:xlink="http://www.w3.org/1999/xlink" xlink:title="yeast extract-malt extract" id="ABBRID0EZ2BG" xlink:type="simple">YM</abbrev> agar, after 7 days at 20 °C, cells are ovoid and ellipsoidal, 3.9–4.8 × 4.8–7.9 μm and single, budding is polar. After 1 month at 20 °C, a ring and sediment are present. In Dalmau plate culture on corn meal agar, hyphae and pseudohyphae are not formed. Sexual structures are not observed for individual strains and strain pairs on <abbrev xmlns:xlink="http://www.w3.org/1999/xlink" xlink:title="potato dextrose agar" id="ABBRID0E42BG" xlink:type="simple">PDA</abbrev>, <abbrev xmlns:xlink="http://www.w3.org/1999/xlink" xlink:title="corn meal" id="ABBRID0EB3BG" xlink:type="simple">CM</abbrev> agar and <abbrev xmlns:xlink="http://www.w3.org/1999/xlink" xlink:title="yeast carbon base plus 0.01% ammonium sulphate" id="ABBRID0EF3BG" xlink:type="simple">YCBS</abbrev> agar for two months. Ballistoconidia are not produced on <abbrev xmlns:xlink="http://www.w3.org/1999/xlink" xlink:title="corn meal" id="ABBRID0EJ3BG" xlink:type="simple">CM</abbrev> agar after two weeks at 20 °C. Glucose fermentation is absent. Glucose, sucrose, raffinose, melibiose, galactose, trehalose, maltose, melezitose, methyl-α-D-glucoside, cellobiose, salicin, L-sorbose, L-rhamnose, D-xylose, L-arabinose, D-arabinose, 5-keto-D-gluconate, D-ribose, galactitol, D-mannitol, succinate, D-gluconate, N-acetyl-D-glucosamine, 2-keto-D-gluconate and D-glucuronate are assimilated as carbon sources. Inulin, lactose, methanol, ethanol, glycerol, erythritol, ribitol, D-glucitol, myo-inositol, DL-lactate, citrate, D-glucosamine, and glucono-1,5-lactone are not assimilated. Nitrite and L-lysine are assimilated as nitrogen sources. Nitrate, ethylamine, and cadaverine are not assimilated. Maximum growth temperature is 30 °C. Growth in vitamin-free medium is positive. Starch-like substances are produced. Urease activity is positive. Diazonium Blue B reaction is positive.</p></tp:treatment-sec><tp:treatment-sec sec-type="Additional strain examined" id="SECID0EN3BG"><title>Additional strain examined.</title><p>China, Guizhou Province, Guiyang City, Guiyang Botanical Garden, in the phylloplane of <italic><tp:taxon-name><tp:taxon-name-part taxon-name-part-type="genus" reg="Broussonetia">Broussonetia</tp:taxon-name-part><tp:taxon-name-part taxon-name-part-type="species" reg="papyrifera">papyrifera</tp:taxon-name-part></tp:taxon-name></italic>, September 2022, L. Zhang and F.L. Hui, NYUN 229188 and China, Henan Province, Nanyang City, Baotianman Nature Reserve, in the phylloplane from an unidentified tree, October 2022, J.Z. Li, NYUN 2211140.</p></tp:treatment-sec><tp:treatment-sec sec-type="GenBank accession numbers" id="SECID0E53BG"><title>GenBank accession numbers.</title><p>Holotype GDMCC 2.316<sup>T</sup> (ITS: <ext-link xmlns:xlink="http://www.w3.org/1999/xlink" xlink:href="OP566887" ext-link-type="gen" xlink:type="simple">OP566887</ext-link>, D1/D2: <ext-link xmlns:xlink="http://www.w3.org/1999/xlink" xlink:href="OP566888" ext-link-type="gen" xlink:type="simple">OP566888</ext-link>); additional strains NYUN 229188 (ITS: <ext-link xmlns:xlink="http://www.w3.org/1999/xlink" xlink:href="OP566890" ext-link-type="gen" xlink:type="simple">OP566890</ext-link>, D1/D2: <ext-link xmlns:xlink="http://www.w3.org/1999/xlink" xlink:href="OP566889" ext-link-type="gen" xlink:type="simple">OP566889</ext-link>) and NYUN 2211140 (ITS: <ext-link xmlns:xlink="http://www.w3.org/1999/xlink" xlink:href="OR863956" ext-link-type="gen" xlink:type="simple">OR863956</ext-link>, D1/D2: <ext-link xmlns:xlink="http://www.w3.org/1999/xlink" xlink:href="OR863957" ext-link-type="gen" xlink:type="simple">OR863957</ext-link>).</p></tp:treatment-sec><tp:treatment-sec sec-type="notes" id="SECID0EE5BG"><title>Note.</title><p><italic><tp:taxon-name><tp:taxon-name-part taxon-name-part-type="genus" reg="Dioszegia">Dioszegia</tp:taxon-name-part><tp:taxon-name-part taxon-name-part-type="species" reg="foliicola">foliicola</tp:taxon-name-part></tp:taxon-name></italic> sp. nov. can be physiologically differentiated from its closest known species <italic><tp:taxon-name><tp:taxon-name-part taxon-name-part-type="genus" reg="Dioszegia">D.</tp:taxon-name-part><tp:taxon-name-part taxon-name-part-type="species" reg="maotaiensis">maotaiensis</tp:taxon-name-part></tp:taxon-name></italic> (<xref ref-type="bibr" rid="B15">Li et al. 2020</xref>) by its inability to assimilate inulin and citrate, its ability to assimilate methyl-α-D-glucoside, salicin, L-sorbose, D-ribose, galactitol, and D-mannitol, and its capacity to grow at 30 °C.</p></tp:treatment-sec><tp:treatment-sec><!--Section generated to contain objects referenced in tp:taxon-treatment.--><fig id="F2" position="float" orientation="portrait"><object-id xmlns:xlink="http://www.w3.org/1999/xlink" content-type="doi" xlink:type="simple">10.3897/mycokeys.101.117174.figure2</object-id><object-id xmlns:xlink="http://www.w3.org/1999/xlink" content-type="arpha" xlink:type="simple">3216081B-C762-51F2-ABAF-7258A41ECD19</object-id><label>Figure 2.</label><caption><p>Vegetative cells of <italic><tp:taxon-name><tp:taxon-name-part taxon-name-part-type="genus" reg="Dioszegia">Dioszegia</tp:taxon-name-part><tp:taxon-name-part taxon-name-part-type="species" reg="guizhouensis">guizhouensis</tp:taxon-name-part></tp:taxon-name></italic> sp. nov. NYNU 22985<sup>T</sup> (<bold>A</bold>), <italic><tp:taxon-name><tp:taxon-name-part taxon-name-part-type="genus" reg="Dioszegia">Dioszegia</tp:taxon-name-part><tp:taxon-name-part taxon-name-part-type="species" reg="foliicola">foliicola</tp:taxon-name-part></tp:taxon-name></italic> sp. nov. NYUN 229182<sup>T</sup> (<bold>B</bold>), and <italic><tp:taxon-name><tp:taxon-name-part taxon-name-part-type="genus" reg="Dioszegia">Dioszegia</tp:taxon-name-part><tp:taxon-name-part taxon-name-part-type="species" reg="aurantia">aurantia</tp:taxon-name-part></tp:taxon-name></italic> sp. nov. NYNU 229189<sup>T</sup> (<bold>C</bold>) following growth in <abbrev xmlns:xlink="http://www.w3.org/1999/xlink" xlink:title="yeast extract-malt extract" id="ABBRID0E1VBG" xlink:type="simple">YM</abbrev> broth for 7 days at 20 °C. Scale bars: 10 μm.</p></caption><graphic xmlns:xlink="http://www.w3.org/1999/xlink" xlink:href="mycokeys-101-313-g002.jpg" position="float" orientation="portrait" xlink:type="simple" id="oo_978059.jpg"><uri content-type="original_file" xlink:type="simple">https://binary.pensoft.net/fig/978059</uri></graphic></fig></tp:treatment-sec><ref-list><ref id="B15"><mixed-citation xmlns:xlink="http://www.w3.org/1999/xlink" xlink:type="simple"><person-group><name name-style="western"><surname>Li</surname><given-names>AH</given-names></name><name name-style="western"><surname>Yuan</surname><given-names>FX</given-names></name><name name-style="western"><surname>Groenewald</surname><given-names>M</given-names></name><name name-style="western"><surname>Bensch</surname><given-names>K</given-names></name><name name-style="western"><surname>Yurkov</surname><given-names>AM</given-names></name><name name-style="western"><surname>Li</surname><given-names>K</given-names></name><name name-style="western"><surname>Han</surname><given-names>PJ</given-names></name><name name-style="western"><surname>Guo</surname><given-names>LD</given-names></name><name name-style="western"><surname>Aime</surname><given-names>MC</given-names></name><name name-style="western"><surname>Sampaio</surname><given-names>JP</given-names></name><name name-style="western"><surname>Jindamorakot</surname><given-names>S</given-names></name><name name-style="western"><surname>Turchetti</surname><given-names>B</given-names></name><name name-style="western"><surname>Inacio</surname><given-names>J</given-names></name><name name-style="western"><surname>Fungsin</surname><given-names>B</given-names></name><name name-style="western"><surname>Wang</surname><given-names>QM</given-names></name><name name-style="western"><surname>Bai</surname><given-names>FY</given-names></name></person-group> (<year>2020</year>) <article-title>Diversity and phylogeny of basidiomycetous yeasts from plant leaves and soil: Proposal of two new orders, three new families, eight new genera and one hundred and seven new species.</article-title><source>Studies in Mycology</source><volume>96</volume>: <fpage>17</fpage>–<lpage>140</lpage>. <ext-link xlink:href="10.1016/j.simyco.2020.01.002" ext-link-type="doi" xlink:type="simple">https://doi.org/10.1016/j.simyco.2020.01.002</ext-link></mixed-citation></ref></ref-list></tp:taxon-treatment>
