# Supplementary material for: ﻿Three new Dioszegia species (Bulleribasidiaceae, Tremellales) discovered in the phylloplane in China
Source: MycoKeys. 2024 Feb 2;101:313–28. doi: 10.3897/mycokeys.101.117174 (PMC10858432; doi:10.3897/mycokeys.101.117174)
Supplement: Supplementary material 1 — Molecular data [file mycokeys-101-313-s001.fas]

>34.Bulleribasidium
---------- ---------- ------GGCG AGCGAAGCGG GAAGAGCTCA AATTTGTAAT
CTGGCAGC-- ---AATGTCC GAGTTGTAAT CTATAGAGTC GTTTTCGGTG CCGGACCGCG
TCCAAGTCCC TTGGAACAGG GTATCAAAGA GGGTGACAAT CCCGTACTTG ACGCGACCAC
CGGGGCTGTG TGATACGATT TCTACGAGTC GAGTTGTTTG GGAATGCAGC TCTAAATGGG
TGGTAAATTC CATCTAAAGC TAAATATTGG CGAGAGACCG ATAGCGAACA AGTACCGTGA
GGGAAAGATG AAAAGCACTT TGGAAAGAGA GTTAAA-AGT ACGTGAAATT GTTGAAAGGG
AAACGATTGA AGTCAGTCGT GCGGCTTGGT TTCAGCGGGT TCTGCCCGTG CATTACCATT
TCGCGGGTCA ACATCGGTT- AGGTCTGGCG GAAAAAGGCA GGGGGAAGGT GGCACCCTCG
GGTGTGTTAT AGCCCCTTGT TGCATATGCT GGGTCTGACC GAGGACTGCG GTGTGCCT-T
TATGGCAGGT CTTTTGACCT TTCACGCCTA GGATGTTGAC ATAATGGCAA GGTTTCCGTA
GGTGAACCTG CGGAAGGATC ATTAGAAAAT CTACC---CA CACACCGTGG GCTTT--CAA
ACTTGTA-GT AACGAACGT- -GAATACATA ATGAAAATAC AACTTTCAAC AACGGATCTC
TTGGCTCTCG CATCGATGAA GAACGCAGCG AAATGCGAAA AGTAATGTGA ATTGCAGAAT
TCAGTGAATC ATCGAATCTT TGAACGCACC TTGCACCCTT TGGTATTCCG AAGGGTATGC
CTGTCTGAGT GTCAT-TAGA CCACTCCCTC GCGGTTTGCT TTGGGGGTTC TTTGCCTTT-
CCGGCTCCCC TTAAATGCCT AAGTGATGAT AAGTAACGT- -------AAT ACTCTTGCTC
TGAC-TCAGA TCAGGTAGGA CTACCC---- -------
>38.Bullera
AAACTAACAA GGATTCCCCT AGTAGCGGCG AGCGAAGCGG GATGAGCTCA AATTTGTAAT
CTGGCAGC-- ---AATGTCC GAGTTGTAAT CTATAGAGTT GTTTTCGGTG CCGGACCGCG
TCCAAGTCCC TTGGAACAGG GTATCAAAGA GGGTGACAAT CCCGTGCTTG ACGCGACCAC
CGGGGCTATG TGATACAATT TCTACGAGTC GAGTTGTTTG GGAATGCAGC TCTAAATGGG
TGGTAAATTC CATCTAAAGC TAAATATTGG CGAGAGACCG ATAGCGAACA AGTACCGTGA
GGGAAAGATG AAAAGCACTT TGGAAAGAGA GTTAAA-AGT ACGTGAAATT GTTGAAAGGG
AAACGATTGA AGTCAGTCGT GCGGCTTGGT TTCAGCGGGT TCTGCCCGTG TATTACCATT
TCGCGGGTCA ACATCGGTT- AGGTCTGGCG GAAAAAGATG GGAGGAAGGT GGCACCCTCG
GGTGTGTTAT AGCCTCCTGT TGCATACGCT GGATTTGACC GAGGACTGCG GTGTGCCT-T
TATGGCAGGT CTTTT----- ---------- ---------- --------AA GGTTTCCGTA
GGTGAACCTG CGGAAGGATC ATTAGTAAAT CTATA---CA CACATCGTGG GGCTT--CAA
ACTTTCAAGT AATGAACGTC TATATACATA AACATAATAC AACTTTCAAC AACGGATCTC
TTGGCTCTCG CATCGATGAA GAACGCAGCG AAATGCGAAA AGTAATGTGA ATTGCAGAAT
TCAGTGAATC ATCGAATCTT TGAACGCACC TTGCACCCTT TGGTATTCCG AAGGGTATGC
CTGTCTGAGT GTCAT-TAGA CCACTCCCTC ACGGTTTGCT TTGGGGGT-C GCCTTTTAC-
CGGGCTCCCC TTAAATGCCT AAGTGATGAT AAGTAACGT- -------AAT GATCTTGCTC
TGACCTCAGA TCAGGTAGGA CTACCCGCTG AACTTAA
>30.Bulleribasidium
AAACTAACAA GGATTCCCCT AGTAGCGGCG AGCGAAGCGG GATGAGCTCA AATTTGTAAT
CTGGCAGC-- ---AATGTCC GAGTTGTAAT CTATAGAGTC GTTTTCGGTG CCGGACCGCG
TCCAAGTCCC TTGGAACAGG GTATCAAAGA GGGTGACAAT CCCGTACTTG ACGTGACCAC
CGGGGCTGTG TGATACGATT TCTACGAGTC GAGTTGTTTG GGAATGCAGC TCTAAATGGG
TGGTAAATTC CATCTAAAGC TAAATATTGG CGAGAGACCG ATAGCGAACA AGTACCGTGA
GGGAAAGATG AAAAGCACTT TGGAAAGAGA GTTAAA-AGT ACGTGAAATT GTTGAAAGGG
AAACGATTGA AGTCAGTCGT GCGGCTTGGT TTCAGCGGGT TCTGCCCGTG CATTACCAGG
TCGCGGGTCA ACATCGGTT- AAGTCTGGCG GAAAAAGATT GGGGGAAGGT GGCACCCTCG
GGTGTGTTAT AGCCCCCGGT TGCATACGCT GGATCTGACC GAGGACTGCG GTGTGCCT-T
CATGGCAGGT CTTTT----- ---------- ---------- --------AA GGTTTCCGTA
GGTGAACCTG CGGAAGGATC ATTAGAAAAT CTATA---CA C--ATCGTGG G-CTT--CAA
ACTATACTGT AATGAATGTG -AAATACATA AACATAATAC AACTTTCAAC AACGGATCTC
TTGGCTCTCG CATCGATGAA GAACGCAGCG AAATGCGAAA AGTAATGTGA ATTGCAGAAT
TCAGTGAATC ATCGAATCTT TGAACGCACC TTGCACCCTT TGGTATTCCG AAGGGTATGC
CTGTCTGAGT GTCAT-TAGA CCACTCCCTC ACGGTTTGCT TTGGGGGTTC TTTGCCTTTA
CCGGCTCCCC TTAAACGCCT CAGTGATGAT AAGTAACGT- -------AAT G-TTTTGCTC
TGACCTCAGA TCAGGTAGGA CTACCCGCTG AACTTAA
>31.Bulleribasidium
AAACTAACAA GGATTCCCCT AGTAGCGGCG AGCGAAGCGG GAAGAGCTCA AATTTGTAAT
CTGGCAGC-- ---AATGCCC GAGTTGTAAT CTATAGAGTC ATTTTCGGTG CCGGACCGCG
TCCAAGTCCC TTGGAACAGG GTATCAAAGA GGGTGAGAAT CCCGTGCTTG ACGCGATTTC
CGGGGCTGTG TGATATGATT TCTACGAGTC GAGTTGTTTG GGAATGCAGC TCTAAACGGG
TGGTAAATTC CATCTAAAGC TAAATATTGG CGAGAGACCG ATAGCGAACA AGTACCGTGA
GGGAAAGATG AAAAGCACTT TGGAAAGAGA GTTAAACAGT ACGTGAAATT GTTGAAAGGG
AAACGATTGA AGTCAGTCGT GTTCATTGGT TTCAGCAGGC TCTGCCTGTG TATTACCTTT
GAACGGGTCA ACATCGGTT- AGCCTGGGCG CAGAAAGGTA TTAGTAAGGT AGCACCCTCG
GGTGTGTTAT AGCCTGATGC CATATTCGTT CGGGCTGACC GAGGACTGCG GTGTGCCC-C
AAGGGCGGTC CATCTGGATC CCCACACCTG GGATGTTGAC ATAATGGCAA GGTTTCCGTA
GGTGAACCTG CGGAAGGATC ATTAGTGAAT CTAACCAAAA CAAACTGTGG GCATT-ACAA
ACCAT-TAGT ATTGAATGT- -GAACAAACA A-GTTAATAC AACTTTCAAC AACGGATCTC
TTGGCTCTCG CATCGATGAA GAACGCAGCG AATTGCGAAA AGTAATGTGA ATTGCAGAAT
TCAGTGAATC ATCGAATCTT TGAACGCACC TTGCACCCTT TGGTATTCCG AAGGGTATGC
CTGTCTGAGT GTCAT-TAGA CCACTCTCCC ATCCGTTGCT TTGGGGGTCT CCTGTCTTAC
CCGGCTCCCC TTAAATGTCT TAGTGATTAT CGATCAAGT- -ATCTTTCAC TCTCTTGATT
TGACCTCAGA TCAGGTAGGA CTACCCGCTG AACTTAA
>32.Bulleribasidium
AAACTAACAA GGATTCCCCT AGTAGCGGCG AGCGAAGCGG GAAGAGCTCA AATTTGTAAT
CTGGCAGC-- ---GATGCCC GAGTTGTAAT CTATAGAGTC GTTTTCGGTG CCGGACCGCG
TCCAAGTCCC TTGGAACAGG GTATCAAAGA GGGTGAGAAT CCCGTGCTTG ACACGATTTC
CGGGGCTGTG TGATACGATT TCTACGAGTC GAGTTGTTTG GGAATGCAGC TCTAAACGGG
TGGTAAATTC CATCTAAAGC TAAATATTGG CGAGAGACCG ATAGCGAACA AGTACCGTGA
GGGAAAGATG AAAAGCACTT TGGAAAGAGA GTTAAACAGT ACGTGAAATT GTTGAAAGGG
AAACGATTGA AGTCAGTCGT GTTCATTGGT TTCCGCAGGC CCTGCCTGTG TATTACCTTT
GAACGGGTCA ACATCGGTT- AGCCTGGGCG CAGAAAGGTA TCAGGAAGGT GGCACCCCCG
GGGGTGTTAT AGCCTGATGC CATATACGTT CGGGCTGACC GAGGACTGCG GTGTGCCC-T
CGGGGCGGTC CATCTGGATC CCCACACCTG GGATGTTGAC ATAATGGCAA GGTTTCCGTA
GGTGAACCTG CGGAAGGATC ATTAGTGAAT CTATC--AAA CAAACTGTGG GCATTTACAA
ACTAC-GAGT AATGAATGT- -AAACAAACA A-GTTAATAC AACTTTCAAC AACGGATCTC
TTGGCTCTCG CATCGATGAA GAACGCAGCG AATTGCGAAA AGTAATGTGA ATTGCAGAAT
TCAGTGAATC ATCGAATCTT TGAACGCACC TTGCACCCTT TGGTATTCCG AAGGGTATGC
CTGTCTGAGT GTCAT-TAGA CCACTCTCTG ATCCGTTGCT TTGGGGGTCT CCT----TTT
CTGGCTCCCC TTAAATGCAT CAGTGAA-AC CGATCAAGT- -GTGTT-CAC TTTCTTGATT
TGACCTCAGA TCAGGTAGGA CTACCCGCTG AACTTAA
>35.Bulleribasidium
AAACTAACAA GGATTCCCCT AGTAGCGGCG AGCGAAGCGG GAAGAGCTCA AATTTGTAAT
CTGGCAGC-- ---AATGCCC GAGTTGTAAT CTATAGAGTC GTTTTCGGTG CCGGACCGCG
TCCAAGTCCC TTGGAACAGG GTATCAAAGA GGGTGAGAAT CCCGTGCTTG ACGCGACGAC
CGGGGCTGTG TGATACGTCT TCTACGAGTC GAGTTGTTTG GGAATGCAGC TCTAAACGGG
TGGTAAATTC CATCTAAAGC TAAATATTGG CGAGAGACCG ATAGCGAACA AGTACCGTGA
GGGAAAGATG AAAAGCACTT TGGAAAGAGA GTTAAACAGT ACGTGAAATT GTTGAAAGGG
AAACGATTGA AGTCAGTCGT GTTCATTGGT TTCAGCGGGT TCTGCCCGTG TATTACCTTT
GAACGGGTCA ACATCGGTT- AGATTGGGTG CAGAAAGGCG TTGGGAAGGT AGCACCCTCG
GGTGTGTTAT AGCCCGGCGT CATATACACT CGACCTGACC GAGGCTTGCG GTGTGCCTCT
TGAGGCGGTC TCTTTGGACC CCCACACCTG GGATGTTGGC AAAATGGC-- ----------
----AACCTG CGGAAGGATC ATTAGAAAAT CTATTCACCA CAA-CTGTGG GCATAAACAC
TTTAA-CAGT AATGAATGT- -AAAAAGTTA A-CATAATAC AACTTTCAAC AACGGATCTC
TAGGCTCTCG CATCGATGAA GAACGCAGCG AATTGCGAAA AGTAATGTGA ATTGCAGAAT
TCAGTGAATC ATCGAATCTT TGAACGCACC TTGCACCCTT TGGTATTCCG AAGGGTATGC
CTGTCTGAGT GTCAT-TAGA CCTCTCTCTG GCGGTTTGCT TTGGGA--TC CCT-------
CTGGCCTTCC TTAAATGCCT TAGTGAACAT CAGTGTCTCC -ACTCTAAAC CGTCTTGATT
TGACCTCAGA TCAGGTAGG- ---------- -------
>39.Bulleribasidium
AAACTAACAA GGATTCCCCT AGTAGCGGCG AGCGAAGCGG GAAGAGCTCA AATTTGTAAT
CTGGCAGC-- ---AATGCCC GAGTTGTAAT CTATAGAGTC GTTTTCGGTG CCGGACCGCG
TCCAAGTCCC TTGGAACAGG GTATCAAAGA GGGTGAGAAT CCCGTGCTTG ACGCGACGAC
CGGGGCTGTG TGATACGTCT TCTACGAGTC GAGTTGTTTG GGAATGCAGC TCTAAACGGG
TGGTAAATTC CATCTAAAGC TAAATATTGG CGAGAGACCG ATAGCGAACA AGTACCGTGA
GGGAAAGATG AAAAGCACTT TGGAAAGAGA GTTAAACAGT ACGTGAAATT GTTGAAAGGG
AAACGATTGA AGTCAGTCGT GTTCATTGGT TTCAGCGGGT TCTGCCCGTG TATTACCTTT
GAACGGGTCA ACATCGGTT- AGATTGGGTG CAGAAAGGCG TTGGGAAGGT AGCACCCTCG
GGTGTGTTAT AGCCCGGCGT CATATACACT CGACCTGACC GAGGCTTGCG GTGTGCCTCT
TGAGG-GGTC TCTTTGGACC CCCACACCTG GGATGTTGGC AAAATGGCAA CACGTCCGTA
GGTGAACCTG CGGAAGGATC ATTAGAAAAT CTAACCACCA CAA-CTGTGG GCATAAACTA
TTTAA-CGGT AATGAATGT- -AAAAAGTTA A-CACAATAC AACTTTCAAC AACGGATCTC
TAGGCTCTCG CATCGATGAA GAACGCAGCG AATTGCGAAA AGTAATGTGA ATTGCAGAAT
TCAGTGAATC ATCGAATCTT TGAACGCACC TTGCACCCTT TGGTATTCCG AAGGGTATGC
CTGTCTGAGT GTCAT-TAGA CCTCTCTCTG GCGGTTTGCT TTGGGA--TC CCT-------
CTGGCCTTCC TTAAATGCCT TAGTGAACAT CAGTGTCTCC -ACTCTAAAC CGTCTTGATT
TGACCCCAGA TCAGGTAGGA CTACCCGCTG AACTTAA
>33.Bulleribasidium
AAACTAACAA GGATTCCCCT AGTAGCGGCG AGCGAAGCGG GAAGAGCTCA AATTTGTAAT
CTGGCAGC-- ---AATGCCC GAGTTGTAAT CTATAGAGTC GTTTTCGGTG CCGGACCGCG
TCCAAGTCCC TTGGAACAGG GTATCAAAGA GGGTGAGAAT CCCGTGCTTG ACGCGACGAC
CGGGGCTGTG TGATACGTCT TCTACGAGTC GAGTTGTTTG GGAATGCAGC TCTAAACGGG
TGGTAAATTC CATCTAAAGC TAAATATTGG CGAGAGACCG ATAGCGAACA AGTACCGTGA
GGGAAAGATG AAAAGCACTT TGGAAAGAGA GTTAAACAGT ACGTGAAATT GTTGAAAGGG
AAACGATTGA AGTCAGTCGT GTTCATTGGT TTCAGCGGGT TCTGCCCGTG TATTACCTTT
GAACGGGTCA ACATCGGTT- AGATTGGGTG CAGAAAGGCG TTGGGAAGGT AGCACCCTCG
GGTGTGTTAT AGCCCGGCGT CATATACACT CGACCTGACC GAGGCTTGCG GTGTGCCTCA
AGAGGCGGTC TCTTTGGACC CCCACACCTG GGATGTTGGC AAAATGGCAA GGTTTCCGTA
GGTGAACCTG CGGAAGGATC ATTAGAAAAT CTATTCACCA CAA-CTGTGG GCATAAACTA
TTTAAACGGT AATGAATGT- -AACAAGTTA A-CATAATAC AACTTTCAAC AACGGATCTC
TAGGCTCTCG CATCGATGAA GAACGCAGCG AATTGCGAAA AGTAATGTGA ATTGCAGAAT
TCAGTGAATC ATCGAATCTT TGAACGCACC TTGCACCCTT TGGTATTCCG AAGGGTATGC
CTGTCTGAGT GTCAT-TAGA CCTCTCTCTG GCGGTTTGCT TTGGGA--TC CCT-------
CTGGCCTTCC TTAAATGCCT TAGTGAACAT CAGTGTCTCC -ACTCTAAAC CGTCTTGATT
TGACCTCAGA TCAGGTAGGA CTACCCGCTG AACTTAA
>36.Bulleribasidium
AAACTAACAA GGATTCCCCT AGTAGCGGCG AGCGAAGCGG GAAGAGCTCA AATTTGTAAT
CTGGCAGC-- ---AATGCCC GAGTTGTAAT CTATAGAGTC GTTTTCGGTG CCGGACCGCG
TCCAAGTCCC CTGGAATGGG GTATCAAAGA GGGTGACAAT CCCGTGCTTG ACGCGATTTC
CGGGGCTATG TGATACGTCT TCTACGAGTC GAGTTGTTTG GGAATGCAGC TCTAAACGGG
TGGTAAATTC CATCTAAAGC TAAATATAGG CGAGAGACCG ATAGCAAACA AGTACCGTGA
GGGAAAGATG AAAAGCACTT TGGAAAGAGA GTTAAACAGT ACGTGAAATT GTTGAAAGGG
AAACGATTGA AGTCAGTGAT GTTGTTCGGT TTCAGCAGGC TATGCCTGTG TATTACCGTT
CAACGGGTCA ACGTCGGTT- GCGCTGGGCA GAAAAAGTGA GAGGGAAGGT AGCACCCTCG
GGTGTGTTAT AGCCCTCTTT CATATCTGTT CGGTTCGACC GAGGACTGCG GTGTGCCC-T
CTGGGCGGTC ACTTGTGATC CCCACACCAA GGATGTTGGC AAAATGGCAA GGTTTCCGTA
GGTGAACCTG CGGAAGGATC ATTAGTGAAT CTCTT--CAA CAAACTGTGG GCATT-TCAA
AACGT-TATT AGTAAGAAA- -GCATACAAA A-GTTAATAC AACTTTCAAC AACGGATCTC
TTGGCTCTCG CATCGATGAA GAACGCAGCG AATTGCGAAA AGTAATGTGA ATTGCAGAAT
TCAGTGAATC ATCGAATCTT TGAACGCACC TTGCACCCTT TGGTATTCCG AAGGGTATGC
CTGTCTGAGT GTCAT-TAGA CCACTCCCTG CGCCGTTGCT TTGGGGGTTT TCT----TGT
ATGACTCCCC TTAAATGCAT CAGTGACGGT TGAACCAGTT -CCGCCCACT CTCTAATATT
TGACCTCAGA TCAGGTAGGA CTACCCGCTG AACTTAA
>37.Bulleribasidium
AAACTAACAA GGATTCCCCT AGTAGCGGCG AGCGAAGCGG GATGAGCTCA AATTTGTAAT
CTGGCAGC-- ---AATGCCC GAGTTGTAAT CTATAGAGTC GTTTTCGGTG TCGGACCGCG
TCTAAGTCCC TTGGAATAGG GTATCAAAGA GGGTGACAAT CCCGTGCTTG ACGCGATGCC
CGGTGCTGTG TGATACGATT TCTACGAGTC GAGTTGTTTG GGAATGCAGC TCTAAATGGG
TGGTAAATTC CATCTAAAGC TAAATATTGG CGAGAGACCG ATAGCGAACA AGTACCGTGA
GGGAAAGATG AAAAGCACTT TGGAAAGAGA GTTAAACAGT ACGTGAAATT GTTGAAAGGG
AAACGATTGA AGTCAGTCGT GTTTGTTGGT TTCAGCTGTC TCTGACAGTG TATTACCTTC
AAACGGGTCA ACATCGGTT- AGGTTCGGCG GATAAAGATG GGAGGAAGGT GGCACCCTCG
GGTGTGTTAT AGCCTCCTGT TGCATACGCT GGATCTGACC GAGGCTTGCG GTGTGCCC-T
CGTGGCGACC TTCATGGTTC TACACACCTA GGATGTTGGC AAAATGGCAA GGTTTCCGTA
GGTGAACCTG CGGAAGGATC ATTAGTAAAT TCAAT--AAA CAA-CTGTGG GCT----CAA
ACTACTTTGT AATGAATGT- --CTAACATA A-TCAAATAC AACTTTCAAC AACGGATCTC
TTGGCTCTCG CATCGATGAA GAACGCAGCG AAATGCGAAA AGTAATGTGA ATTGCAGAAT
TCAGTGAATC ATCGAATCTT TGAACGCACC TTGCACTCTT TGGTATTCCG AAGAGTATGC
CTGTCTGAGT GTCAT-TAGA ACTCACCCCT GCGTTTGGCT TTGGGA--TC CCT-------
TTGGCCTTCC TTAAATGTCT AAGTGAATAC -GTTTAAGTT -GAAGCCACT TCCTGTACTT
TGACCTCAGA TCAGGTAGGA CTACCCGCTG AACTTAA
>40.Bulleribasidium
AAACTAACAA GGATTCCCCT AGTAGCGGCG AGCGAAGCGG GATGAGCTCA AATTTGTAAT
CTGGCAGC-- ---AATGCCC GAGTTGTAAT CTATAGAGTT GTTTTCGGTG CCGGACCGCG
TCCAAGTCCC TTGGAACAGG GTATCAAAGA GGGTGACAAT CCCGTACTTG ACGCGACGAC
CGGTGCTGTG TGATACAATT TCTACGAGTC GAGTTGTTTG GGAATGCAGC TCTAAACGGG
TGGTAAATTC CATCTAAAGC TAAATATTGG CGAGAGACCG ATAGCGAACA AGTACCGTGA
GGGAAAGATG AAAAGCACTT TGGAAAGAGA GTTAAACAGT ACGTGAAATT GTTGAAAGGG
AAACGATTGA AGTCAGTCGT GTTCTTTGGT TTCAGCGGGT TCTGCCCGTG TATTACCTTT
GAACGGGTCA ACATCGGTT- ATATCTGGCG GATAAAGGCA GGAGGAAGGT GGCACCCTCG
GGTGTGTTAT AGCCTCTTGT TGCATACGCT GGACGTGGCC GAGGACTGCG GTGTGCCC-T
CACGGGCAAT CCTCCGGGAT TCCACACCTA GGATGTTGAC ATAATGGCAA GGTTTCCGTA
GGTGAACCTG CGGAAGGATC ATTAACAAAT TCAAAC-CAA CACACCGTGG GCT----CAA
ACTTATATGT AAAGAATGTA TATACATAAC AAACAAATAC AACTTTCAAC AACGGATCTC
TTGGCTCTCG CATCGATGAA GAACGCAGCG AAATGCGAAA AGTAATGTGA ATTGCAGAAT
TCAGTGAATC ATCGAATCTT TGAACGCACC TTGCACCCTT TGGTATTCCG AAGGGTATGC
CTGTCTGAGT GTCAT-TAGA ACCCACCTCC ATGTTTTGCT TTGGGA--TC CCT------T
CTGGCCTTCC TTAAATGCTT TAGTG-GAAC ACGTTCAGTT -AAACTCCAC TCCTGTACTT
TGACCTCAGA TCAGGTAGGA CTACCCGCTG AACTTAA
>20.Nielozyma
AAACTAACAA GGATTCCCCT AGTAGCGGCG AGCGAAGCGG GAAGAGCTCA AATTTGTAAT
CTGGCGTCTC T--GGCGTCC GAGTTGTAAT CTATAGAAAC GTTTTCTGTG CCGGACCGCG
TCCAAGTCCC TTGGAACAGG GTATCAAAGA GGGTGACAAT CCCGTGCTTG ACGCGACGAC
CGGGGCTATG TGATACGTTT TCTACGAGTC GAGTTGTTTG GGAATGCAGC TCTAAATGGG
TGGTAAATTC CATCTAAAGC TAAATACAGG CGAGAGACCG ATAGCGAACA AGTACCGTGA
GGGAAAGATG AAAAGCACTT TGGAAAGAGA GTTAAACAGT ACGTGAAATT GTTGAAAGGG
AAACGATTAA AGTCAGTCGT GTCGGTCGGT TTCAGCTTGG TCTCCAAGTG CATTACCTTC
CGACGGGTCA ACATCAGTTT GGGC-CGGTT TAGAAGAGTG GATTGAAGGT GGCACCCTCG
GGTGTGTTAT AGCTTTCTAC TGCATAAACT GGCCTGGACT GAGGACTGCA GCTCGCCTTA
TG-GCCGCCC CTCGGGGACG TTCGAGCTTG GGATGTTGGC ATAATGGCAA GGTTTCCGTA
GGTGAACCTG CGGAAGGATC ATTAGAGAAC ATGTGCAC-- -CTGCCTTGG GCTTATCTAA
ACTTTTGGT- GATGAATGTA ACATAACATA AACAAAAAAC AACTTTCAAC AACGGATCTC
TTGGCTCTCG CATCGATGAA GAACGCAGCG AAATGCGATA AGTAATGTGA ATTGCAGAAT
TCAGTGAATC ATCGAATCTT TGAACGCACC TTGCGCCCTT TGGTATTCCG AAGGGCATGC
CTGTTTGAGT GTCATGTAAA CCTTCCCTCC CAGGTTTGCT TTGGGCGTCT GCCATCCT--
-TGGCTCGCC TTAAATGCCT AAGTGAAGCG TAATAAGTTC TTGACCCCAC TCTTTTGTAT
TGACCTCAGA TCAGGTAGGA CTACCCGCTG AACTTAA
>41.Nielozyma
AAACTAACAA GGATTCCCCT AGTAGCGGCG AGCGAAGCGG GAAGAGCTCA AATTTGTAAT
CTGGCGTCTC T--GGCGTCC GAGTTGTAAT CTATAGAAAC ATTTTCCGTG CCGGACCGCG
TCCAAGTCCC TTGGAACAGG GTATCAAAGA GGGTGACAAT CCCGTGCTTG ATGCGACCAC
CGGTGCTATG TGATATGTTT TCTACGAGTC GAGTTGTTTG GGAATGCAGC TCCAAATGGG
TGGTAAATTC CATCTAAGGC TAAATACAGG CGAGAGACCG ATAGCGAACA AGTACCGTGA
GGGAAAGATG AAAAGCACTT TGGAAAGAGA GTTAAACAGT ACGTGAAATT GTTGAAAGGG
AAACGATTGA AGTCAGTCGT GTCTTGAGGT TTCAGCCTGC TCTGCAGGTG CATTACCTCT
TGACGGGTCA ACATCAGTTC TGGC-CGGCG GATAAAGGTG GTTTGAAGGT GGCACCCTCG
GGTGTGTTAT AGCTTTCCAT CTCATACGCT GGCCGGGACT GAGGACTGCA GCTCGCCCTG
TG-GCCGCCC CTCGGGGACG TTCGAGCTTA GGATGTTGGC ATAATGGCAA GGTTTCCGTA
GGTGAACCTG CGGAAGGATC ATTAGAGAAC ATGTGCAC-- -CTGCCTTGG GCTTATCTAA
ACTTTTGGT- GATGAATGTA ACATAACATA AACAAAAAAC AACTTTCAAC AACGGATCTC
TTGGCTCTCG CATCGATGAA GAACGCAGCG AAATGCGATA AGTAATGTGA ATTGCAGAAT
TCAGTGAATC ATCGAATCTT TGAACGCACC TTGCGCCCTT TGGTATTCCG AAGGGCATGC
CTGTTTGAGT GTCATGTAAA CCTTCCCTCC CAGGTTTGCT TTGGGCGTCT GCCATCCT--
-TGGCTCGCC TTAAATGCCT AAGTGAAGCG TAATAAGTTC TTGACCCCAC TCTTTTGTAT
TGACCTCAGA TCAGGTAGGA CTACCCGCTG AACTTAA
>21.1.Dioszegia
AAACTAACAA GGATTCCCTT AGTAGCGGCG AGCGAAGCGG GAAGAGCTCA AATTTGTAAT
CTGGCGTCTT TCAGGCGTCC GAGTTGTAAT CTATAGAAGT GTTTTCTATG CCGGACCGTG
TCTAAGTCCC TTGGAATAGG GTATCAAAGA GGGTGACAAT CCCGTGCTTG ACATGACTCC
CGGTGTTCTG TGATACATTT TCTACGAGTC GAGTTGTTTG GGAATGCAGC TCTAAATGGG
TGGTAAATTC CATCTAAAGC TAAATATTGG TGAGAGACCG ATAGCGAACA AGTACCGTGA
GGGAAAGATG AAAAGCACTT TGGAAAGAGA GTTAAACAGT ACGTGAAATT GTTGAAAGGG
AAACGATTGA AGTCAGTCAT GTCTGTTGGT TTCAGCTTGC TCTGCAAGTG TATTACCTTC
AGACGGGTCA ACATCAGTTT TGGTGCGGCG GATAAGAGCG GATTGAAGGT AGCACCCTCG
GGTGTGTTAT AGCTTTCTGT TGCATACGCT GCCTGAGACT GAGGACTGCA GCTCGCCCTA
CGGGCCGGCC TTCGGGCACG TTCGAGCTTA GGATGTTGGC ATAATGG--- -------GTA
GGG-AACCTG CGGAAGGATC ATTAATAAAC CTGTGAACTA TTTGCCTTGG GCACTTTCAA
ACATAATGT- AATGAATGTA ATCTACTATA AACAAA-TAC AACTTTCAAC AACGGATCTC
TTGGCTCTCA CATCGATGAA GAACGCAGCG AAATGCGATA AGTAATGTGA ATTGCAGAAT
TCAGTGAATC ATCGAATCTT TGAACGCAGA TTGCGCCCTT TGGTATTCCG AAGGGCATGC
CTGTTTGAGT GTCTTATAAA CCTCACCTCT ACTGTTTGCT TTGGGCGTTT GCCGTTTACT
CTGGCTCGCC TTAAATGTCT AAGTGATGCG TAATAAGTCC AACCCTCCAC TCTTATATTC
TGACCTCAAA TCAGGTAGGA CTACCCGCTG AACTTAA
>21.2.Dioszegia
AAACTAACAA GGATTCCCTT AGTAGCGGCG AGCGAAGCGG GAAGAGCTCA AATTTGTAAT
CTGGCGTCTT TCAGGCGTCC GAGTTGTAAT CTATAGAAGT GTTTTCTATG CCGGACCGTG
TCTAAGTCCC TTGGAATAGG GTATCAAAGA GGGTGACAAT CCCGTGCTTG ACATGACTCC
CGGTGTTCTG TGATACATTT TCTACGAGTC GAGTTGTTTG GGAATGCAGC TCTAAATGGG
TGGTAAATTC CATCTAAAGC TAAATATTGG TGAGAGACCG ATAGCGAACA AGTACCGTGA
GGGAAAGATG AAAAGCACTT TGGAAAGAGA GTTAAACAGT ACGTGAAATT GTTGAAAGGG
AAACGATTGA AGTCAGTCAT GTCTGTTGGT TTCAGCTTGC TCTGCAAGTG TATTACCTTC
AGACGGGTCA ACATCAGTTT TGGTGCGGCG GATAAGAGCG GATTGAAGGT AGCACCCTCG
GGTGTGTTAT AGCTTTCTGT TGCATACGCT GCCTGAGACT GAGGACTGCA GCTCGCCCTA
CGGGCCGGCC TTCGGGCACG TTCGAGCTTA GGATGTTGGC ATAATGG--- -------GTA
GGG-AACCTG CGGAAGGATC ATTAATAAAC CTGTGAACTA TTTGCCTTGG GCACTTTCAA
ACATAATGT- AATGAATGTA ATCTACTATA AACAAA-TAC AACTTTCAAC AACGGATCTC
TTGGCTCTCA CATCGATGAA GAACGCAGCG AAATGCGATA AGTAATGTGA ATTGCAGAAT
TCAGTGAATC ATCGAATCTT TGAACGCAAA TTGCGCCCTT TGGTATTCCG AAGGGCATGC
CTGTTTGAGT GTCTTATAAA CCTCACCTCT ACTGTTTGCT TTGGGCGTTT GCCGTTTACT
CTGGCTCGCC TTAAATGTCT AAGTGATGCG TAATAAGTCC AACCCTCCAC TCTTATATTC
TGACCTCAAA TCAGGTAGGA CTACCCGCTG AACTTAA
>1.Dioszegia
AAACTAACAA GGATTCCCTT AGTAGCGGCG AGCGAAGCGG GAAGAGCTCA AATTTGTAAT
CTGGCGTCTT TCAGGCGTCC GAGTTGTAAT CTATAGAAGT GTTTTCTATG CTGGACCGTG
TCTAAGTCCC TTGGAATAGG GTATCAAAGA GGGTGACAAT CCCGTGCTTG ACATGACTAC
CAGTGTTCTG TGATACATTT TCTACGAGTC GAGTTGTTTG GGAATGCAGC TCTAAATGGG
TGGTAAATTC CATCTAAAGC TAAATATTGG TGAGAGACCG ATAGCGAACA AGTACCGTGA
GGGAAAGATG AAAAGCACTT TGGAAAGAGA GTTAAACAGT ACGTGAAATT GTTGAAAGGG
AAACGATTGA AGTCAGTCAT GTCTGTTGGT TTCAGCTTGC TCTGCAAGTG TATTACCTTC
AGACGGGTCA ACATCAGTTT TGGTGCGGTG GATAAGAGCG GATTGAAGGT AGCACCCTCG
GGTGTGTTAT AGCTTTCTGT TGCATACACT GCCTGAGACT GAGGACTGCA GCTCGCCTTA
CAGGCCGCCC CTCGGG-ACG TTCGAGCTTA GGATGTTGGC ATAATGG-GA GTCTAACATA
TGGCGACCTG CGGAAGGATC ATTAATAAAC CTGTGAACTA TTTGCCTTGG GCACCAACAA
ACATAATGTC AATGAATGTA AACTATTATA A-CAAA-TAT AACTTTCAAC AACGGATCTC
TTGGCTCTCA CATCGATGAA GAACGCAGCG AAATGCGATA AGTAATGTGA ATTGCAGAAT
TCAGTGAATC ATCGAATCTT TGAACGCAGA TTGCGCCCTT TGGTATTCCG AAGGGCATGC
CTGTTTGAGT GTCTTATAAA CCTCACCTCT ACTGTTTGCT TTGGGTGTT- GCCGTTTACT
CTGGCTCGCC TTAAATGTCT AAGTGATGCG TAATAAGTTC AACCCTCCAC TCTTATACTC
TGACCTCAAA TCAGGTAGGA CTACCCGCTG AACTTAA
>2.Dioszegia
AAACTAACAA GGATTCCCTT AGTAGCGGCG AGCGAAGCGG GAAGAGCTCA AATTTGTAAT
CTGGCGTCTT TCAGGCGTCC GAGTTGTAAT CTATAGAAGT GTTTTCTATG TCGGACCGTG
TCTAAGTCCC TTGGAATAGG GTATCAAAGA GGGTGACAAT CCCGTGCTTG ACATGACTAC
CGATGTTCTG TGATAMATTT TCTACGAGTC GAGTTGTTTG GGAATGCAGC TCTAAATGGG
TGGTAAATTC CATCTAAAGC TAAATATTGG TGAGAGACCG ATAGCGAACA AGTACCGTGA
GGGAAAGATG AAAAGCACTT TGGAAAGAGA GTTAAACAGT ACGTGAAATT GTTGAAAGGG
AAACGATTGA AGTCAGTCAT GTCGGTTGGT TTCAGCTTGC TCTGCAAGTG TATTACCTTC
CGACGGGTCA ACATCAGTTT TGGCGCGGTG GATAATAGCG GATTGAAGGT GGCACCCTCG
GGTGTGTTAT AGCTTTCCGT TGCATACATT GCCTGAGACT GAGGACTGCA GCTCGCCTTA
TG-GCCGGTC TTCGGACACG TTCGAGCTTA GGAT------ ---------- -----CCGTA
GGTGAACCTG CGGAAGGATC ATTAATAAAC CTGTGAACTA TTTGCCTTGG GCACTCTCAA
ACATAATGT- AATGAATGTA ATCTACTATA AAYAAA-TAT AACTTTCAAC AACGGATCTC
TTGGCTCTCA CATCGATGAA GAACGCAGCG AAATGCGATA AGTAATGTGA ATTGCAGAAT
TCAGTGAATC ATCGAATCTT TGAACGCAGA TTGCGCCCTT TGGTATTCCG AAGGGCATGC
CTGTTGGAGT GTCTTATAAA CCTCACCTCT ATAGTTTGCT TTGGGYGTT- GCCATTYRTT
-TGGCTCGCC TTAAATGTCT AAGTGATGCG TAATAAGTTC AACCCTCCAC TCTTATATTC
TGACCTCCAA TCAGGTAGGA CTACCCGCTG AACTTAA
>3.
AAACTAACAA GGATTCCCTT AGTAGCGGCG AGCGAAGCGG GAAGAGCTCA AATTTGTAAT
CTGGCGTCTT TCAGGCGTCC GAGTTGTAAT CTATAGAAGT GTTTTCTATG TCGGACCGTG
TCTAAGTCCC TTGGAATAGG GTATCAAAGA GGGTGACAAT CCCGTGCTTG ACATGACTAC
CGATGTTCTG TGATACATTT TCTACGAGTC GAGTTGTTTG GGAATGCAGC TCTAAATGGG
TGGTAAATTC CATCTAAAGC TAAATATTGG TGAGAGACCG ATAGCGAACA AGTACCGTGA
GGGAAAGATG AAAAGCACTT TGGAAAGAGA GTTAAACAGT ACGTGAAATT GTTGAAAGGG
AAACGATTGA AGTCAGTCAT GTCGGTTGGT TTCAGCTTGC TCTGCAAGTG TATTACCTTC
CGACGGGTCA ACATCAGTTT TGGTGCGGTG GATAATAGCG GATTGAAGGT GGCACCCTCG
GGTGTGTTAT AGCTTTCCGT TGCATACGCT GCCTGAGACT GAGGACTGCA GCTCGCCTTA
TG-GCCGGTC TTCGGACACG TTCGAGCTTA GGATGT---- --------AA GGTTTCCGTA
GGTGAACCTG CGGAAGGATC ATTAATAAAC CTGTGAACTA TTTGCCTTGG GCACTCTCAA
ACATAATGT- AATGAATGTA ATCTACTATA ATAAAA-TAT AACTTTCAAC AACGGATCTC
TTGGCTCTCA CATCGATGAA GAACGCAGCG AAATGCGATA AGTAATGTGA ATTGCAGAAT
TCAGTGAATC ATCGAATCTT TGAACGCAGA TTGCGCCCTT TGGTATTCCG AAGGGCATGC
CTGTTGGAGT GTCTTATAAG CCTCACCTCT ATAGTTTGCT TTGGGTGTT- GCCATTCAGT
-TGGCTCGCC TTAAATGTCT AAGTGATGCG TAATAAGTTC AACCCTCCAC TCTTATATTC
TGACCTCCAA TCAGGTAGGA CTACCCGCTG AACTTAA
>4.Dioszegia
AAACTAACAA GGATTCCCTT AGTAGCGGCG AGCGAAGCGG GAAGAGCTCA AATTTGTAAT
CTGGCGTCTT TCAGGCGTCC GAGTTGTAAT CTATAGAAGT GTTTTCTATG TCGGACCGTG
TCTAAGTCCC TTGGAATAGG GTATCAAAGA GGGTGACAAT CCCGTGCTTG ACATGACTAC
CGATGTTCTG TGATACATTT TCTACGAGTC GAGTTGTTTG GGAATGCAGC TCTAAATGGG
TGGTAAATTC CATCTAAAGC TAAATATTGG TGAGAGACCG ATAGCGAACA AGTACCGTGA
GGGAAAGATG AAAAGCACTT TGGAAAGAGA GTTAAACAGT ACGTGAAATT GTTGAAAGGG
AAACGATTGA AGTCAGTCAT GTCGGTTGGT TTCAGCTTGT TCTGCAAGTG TATTACCTTT
CGACGGGTCA ACATCAGTTT TGGTGCGGTG GATAATAGCG GATTGAAGGT GGCACCCTCG
GGTGTGTTAT AGCTTTCCGT TGCATACATT GCCTGAGACT GAGGACTGCA GCTCGCCTTA
TG-GCCGGTC TTCGGACACG TTCGAGCTTA GGATGTTGGC ATAAGGCTAA GGTTTCCGTA
GGTGAACCTG CGGAAGGATC ATTAATAAAC CTGTGAACTA TTTGCCTTGG GCACTACCAA
ACATAATGT- AATGAATGTA AACTATTATA ACAAAATTAT AACTTTCAAC AACGGATCTC
TTGGCTCTCA CATCGATGAA GAACGCAGCG AAATGCGATA AGTAATGTGA ATTGCAGAAT
TCAGTGAATC ATCGAATCTT TGAACGCAGA TTGCGCCCTT TGGTATTCCG AAGGGCATGC
CTGTTTGAGT GTCTTATAAA CCTCACCTCT ATAGTTTGCT TTGGGTGTTT GCCATTTACT
-TGGCTCGCC TTAAATGTCT AAGTGATGCG TAATAAGTTC AACCCTCCAC TCTTATATTC
TGACCTCAAA TCAGGTAG-- ---------- -------
>6.Dioszegia
GTACTA--CA GGATTCCCTT AGTAGCGGCG AGCGAAGCGG GAAGAGCTCA AATTTGTAAT
CTGGCGTCTT TCAGGCGTCC GAGTTGTAAT CTATAGAAGT GTTTTCTATG TCGGACCGTG
TCTAAGTCCC TTGGAATAGG GTATCAAAGA GGGTGACAAT CCCGTACTTG ACATGACTAC
CGATGTTCTG TGATACATTT TCTACGAGTC GAGTTGTTTG GGAATGCAGC TCTAAATGGG
TGGTAAATTC CATCTAAAGC TAAATATTGG TGAGAGACCG ATAGCGAACA AGTACCGTGA
GGGAAAGATG AAAAGCACTT TGGAAAGAGA GTTAAACAGT ACGTGAAATT GTTGAAAGGG
AAACGATTGA AGTCAGTCAT GTCTGTTGGT TTCAGCTTGC CCTGCAAGTG TATTACCTTC
AGACGGGTCA ACATCAGTTT TGGTGCGGTG GATAAGAGCG GATTGAAGGT GGCACCCTCG
GGTGTGTTAT AGCTTTCTGT TGCATACACT GCCTGAGACT GAGGACTGCA GCTCGCCTTA
TG-GCCGCCC CTCGGGGACG T-CGAGCT-A GGATGT---- --------AA GGTTTCCGTA
GGTGAACCTG CGGAAGGATC ATTAATAAAC CTGTGAACTA TTTGCCTTGG GCACCAACAA
ACATAATGT- AATGAATGTA ATCTACTATA ATAAA--TAT AACTTTCAAC AACGGATCTC
TTGGCTCTCA CATCGATGAA GAACGCAGCG AAATGCGATA AGTAATGTGA ATTGCAGAAT
TCAGTGAATC ATCGAATCTT TGAACGCAGA TTGCGCCCTT TGGTATTCCG AAGGGCATGC
CTGTTTGAGT GTCTTATAAA CCTCACCTCT ATAGTTTGCT TTGGGTGTT- GCCGTTTACT
CTGGCTCGCC TTAAATGTCT AAGTGATGCG TAATAAGTTC AACCCTCCAC TCTTATAT-C
TGACCTCAAA TCAG-TAGAT AGC------- -------
>25.Dioszegia
AAACTAACAA GGATTCCCTT AGTAGCGGCG AGCGAAGCGG GAAGAGCTCA AATTTGTAAT
CTGGCGTCTT TCAGGCGTCC GAGTTGTAAT CTATAGAAGT GTTTTCTATG TCGGACCGTG
TCTAAGTCCC TTGGAATAGG GTATCAAAGA GGGTGACAAT CCCGTGCTTG ACATGACTAC
CGATGTTCTG TGATACATTT TCTACGAGTC GAGTTGTTTG GGAATGCAGC TCTAAATGGG
TGGTAAATTC CATCTAAAGC TAAATATTGG TGAGAGACCG ATAGCGAACA AGTACCGTGA
GGGAAAGATG AAAAGCACTT TGGAAAGAGA GTTAAACAGT ACGTGAAATT GTTGAAAGGG
AAACGATTGA AGTCAGTCAT GTCTGTTGGT TTCAGCTTGC TCTGCAAGTG TATTACCTTC
AGACGGGTCA ACATCAGTTT TGGCGCGGTA GATAAGAGCG GATTGAAGGT GGCACCCTCG
GGTGTGTTAT AGCTTTCTGT TTC-CATACT GCCCGAGACT GAGGACTGCA GCTCGCCTTA
TG-GCCGCCC CTCGGGGACG TTCGAGCTTA GGATGTTGGC ATAATGGCAA GGTTTCCGTA
GGTGAACCTG CGGAAGGATC ATTAATAAAC CTGTGAATTA TTTGCCTTGG GCACTCACAA
ACATAATGT- AATGAATGTA AACTACTATA AATAAAATAT AACTTTCAAC AACGGATCTC
TTGGCTCTCA CATCGATGAA GAACGCAGCG AAATGCGATA AGTAATGTGA ATTGCAGAAT
TCAGTGAATC ATCGAATCTT TGAACGCAGA TTGCGCCCTT TGGTATTCCG AAGGGCATGC
CTGTTTGAGT GTCTTATAAA CCTCACCTCT ATAGTTTGCT TTGGGCGTT- GCCGTTTACT
CTGGCTCGCC TTAAATGTCT AAGTGATGCG TAATAAGTTC AACCCTCCAC TCTTATATTC
TGACCTCAAA TCAGGTAGGA CTACCCGCTG AACTTAA
>26.Dioszegia
AAACTAACAA GGATTCCCTT AGTAGCGGCG AGCGA-GCGG GAAGAGCTCA AATTTGTAAT
CTGGCGTCTT TCAGGCGTCC GAGTTGTAAT CTATAGAAGT GTTTTCTATG TCGGACCGTG
TCTAAGTTCC TTGGAATAGG ATATCAAAGA GGGTGACAAT CCCGTGCTTG ACATGACTCC
CGATGTTCTG TGATACATTT TCTACGAGTC GAGTTGTTTG GGAATGCAGC TCTAAATGGG
TGGTAAATTC CATCTAAAGC TAAATATTGG TGAGAGACCG ATAGCGAACA AGTACCGTGA
GGGAAAGATG AAAAGCACTT TGGAAAGAGA GTTAAACAGT ACGTGAAATT GTTGAAAGGG
AAACGATTGA AGTCAGTCAT GTCGGTTGGT TTCAGCTTGC TCTGCAAGTG TATTACCTTC
CGACGGGTCA ACATCAGTTT TGGCGCGGTG GATAATAGCG GATTGAAGGT GGCACCCTCG
GGTGTGTTAT AGCTTTCTGT TGCATACGCT GCCCGAGACT GAGGACTGCA GCTCGCCCTG
TG-GCCGCTC TTCGGAGACG TTCGAGCTTA GGATGTTGGC ATAATGGCAA GGTTTCCGTA
GGTGAACCTG CGGAAGGATC ATTAATAAAC CTGTGAACTA TTTGCCTTGG GCAC-ACCAA
ACATAATGT- AATGAATGTA ATCTACTATA ATAAAA-TAT AACTTTCAAC AACGGATCTC
TTGGCTCTCA CATCGATGAA GAACGCAGCG AAATGCGATA AGTAATGTGA ATTGCAGAAT
TCAGTGAATC ATCGAATCTT TGAACGCAGA TTGCGCCCTT TGGTATTCCG AAGGGCATGC
CTGTTTGAGT GTCTTATAAA CCTCACCTCT ATGGTTTGCT TTGGGTGTT- GCCATTCG--
-TGGCTCGCC TTAAATGTCT AAGTGATGCG TAATAAGTTC AACCCTCCAC TCTTATACTT
TGACCTCAAA TCAGGTAGGA CTACCCGCTG AACTTAA
>5.Dioszegia
GAACTAACAA GGATTCCCTT AGTAGCGGCG AGCGAAGCGG GAAGAGCTCA AATTTGTAAT
CTGGCGTCTT TCAGGCGTCC GAGTTGTAAT CTATAGAAGT GTTTTCTATG TCGGACCGTG
TCTAAGTCCC TTGGAATAGG GTATCAAAGA GGGTGACAAT CCCGTACTTG ACATGACTCC
CGATGTTCTG TGATACATTT TCTACGAGTC GAGTTGTTTG GGAATGCAGC TCTAAATGGG
TGGTAAATTC CATCTAAAGC TAAATATTGG TGAGAGACCG ATAGCGAACA AGTACCGTGA
GGGAAAGATG AAAAGCACTT TGGAAAGAGA GTTAAACAGT ACGTGAAATT GTTGAAAGGG
AAACGATTGA AGTCAGTCAT GTCTGTTGGT TTCAGCTTGC TCTGCAAGTG TATTACCTTC
AGACGGGTCA ACATCAGTTT TAGTGCGGTG GATAAGAGCG GATTGAAGGT GGCACCCTCG
GGTGTGTTAT AGCTTTCCGT TGCATACATT GCCTGAGACT GAGGACTGCA GCTCGCCTTA
TG-GCCGCCC CTCGGGGACG TTCGAGCTTA GGATGTTGGC ATAATGG-AA GGTTTCCGTA
GGTGAACCTG CGGAAGGATC ATTAATAAAC CTGTGAACTA TTTGCCTTGG GCACTCACAA
ACATAATGT- AATGAATGTA ATCTACTATA AATAAA-TAT AACTTTCAAC AACGGATCTC
TTGGCTCTCA CATCGATGAA GAACGCAGCG AAATGCGATA AGTAATGTGA ATTGCAGAAT
TCAGTGAATC ATCGAATCTT TGAACGCAGA TTGCGCCCTT TGGTATTCCG AAGGGCATGC
CTGTTTGAGT GTCTTATAAA CCTCACCTCT ATAGTTTGCT TTGGGTGT-T GCCGTTTACT
CTGGCTCGCC TTAAATGTCT AAGTGATGCG TAATAAGTTC AACCCTCCAC TCTTATATTC
TGACCTCAAA TCAGGTAGGA CTACCCGCTG AACTTAA
>7.Dioszegia
AAACTAACAA GGATTCCCTT AGTAGCGGCG AGCGAAGCGG GAAGAGCTCA AATTTGTAAT
CTGGCGTCTT TCAGGCGTCC GAGTTGTAAT CTATAGAAGT GTTTTCTATG TCGGACCGTG
TCTAAGTCTC TTGGAATAGA GTATCAAAGA GGGTGACAAT CCCGTACTTG ACATGACTAC
CGATGTTCTG TGATACATTT TCTACGAGTC GAGTTGTTTG GGAATGCAGC TCTAAATGGG
TGGTAAATTC CATCTAAAGC TAAATATTGG TGAGAGACCG ATAGCGAACA AGTACCGTGA
GGGAAAGATG AAAAGCACTT TGGAAAGAGA GTTAAACAGT ACGTGAAATT GTTGAAAGGG
AAACGATTGA AGTCAGTCAT GTCTGTTGGT TTCAGCTTGC TCTGCAAGTG TATTACCTTC
AGACGGGTCA ACATCAGTTT TGGTGCGGTG GATAAGAACG GATTGAAGGT GGCACCCTCG
GGTGTGTTAT AGCTTTCTGT TGCATACGCT GCCTGAGACT GAGGACTGCA GCTCGCGCTA
CGCGCCGCCC CTCGGGGACG TTCGAGCTTA GGATGTTGGC ATAATGG-AA GGTTTCCGTA
GGTGAACCTG CGGAAGGATC ATTAATAAAC CTGTGAACTA TTTGCCTTGG GCACCCACAA
ACATAAAGT- AAAGAATGTA AACTATTATA ACAAAA-TAT AACTTTCAAC AACGGATCTC
TTGGCTCTCA CATCGATGAA GAACGCAGCG AAATGCGATA AGTAATGTGA ATTGCAGAAT
TCAGTGAATC ATCGAATCTT TGAACGCAGA TTGCGCCCTT TGGTATTCCG AAGGGCATGC
CTGTTTGAGT GTCTTATAAA CCTCACCTCT ATAGTTTGCT TTGGGTGTCT GCCATTCG--
-TGGCTCGCC TTAAATGTCT AAGTGATGCG TAATAAGTTC AACCCTCCAC TCTTATATTC
TGACCTCAAA TCAGGTAGGA CTACCCGCTG AACTTAA
>13.Dioszegia
AAACTAACAA GGATTCCCTT AGTAGCGGCG AGCGAAGCGG GAAGAGCTCA AATTTGTAAT
CTGGCGTCTT TCAGGCGTCC GAGTTGTAAT CTATAGAAGT GTTTTCTATG CCGGACCGTG
TCTAAGTCCC TTGGAATAGG GTATCAAAGA GGGTGACAAT CCCGTGCTTG ACATGACTCC
CGGTGTTCTG TGATACATTT TCTACGAGTC GAGTTGTTTG GGAATGCAGC TCTAAATGGG
TGGTAAATTC CATCTAAAGC TAAATATTGG TGAGAGACCG ATAGCGAACA AGTACCGTGA
GGGAAAGATG AAAAGCACTT TGGAAAGAGA GTTAAACAGT ACGTGAAATT GTTGAAAGGG
AAACGATTGA AGTCAGTCAT GTCGGTTGGT TTCAGCTTGC TCTGCAAGTG TATTACCTTC
CGACGGGTCA ACATCAGTTT TGGTGCGGTG GATAAAGACA GATTGAAGGT GGCACCCTCG
GGTGTGTTAT AGCTTTCTGT TGCATACGCT GCCTGAGACT GAGGACTGCA GCTCGCCCTA
CGGGCCGGCC TTCGGGCACG TTCGAGCTTA GGATGTTGGC ATAATGGCAA ----------
---------- ----AGGATC ATTAATAAAC CTGTGAACTA TT-GCCTTGG GC--GTACAA
ACATAATGT- AACGAATGTA ATCTATTATA ACAAA--TAT AACTTTCAAC AACGGATCTC
TTGGCTCTCA CATCGATGAA GAACGCAGCG AAATGCGATA AGTAATGTGA ATTGCAGAAT
TCAGTGAATC ATCGAATCTT TGAACGCAGA TTGCGCCCTT TGGTATTCCG AAGGGCATGC
CTGTTTGAGT GTCTTATAAA CCTCACCTCT AATGTTTGCT TTGGGTGTT- GCCATT----
--GGCTCGCC TTAAATGCCT AAGTGATGCG TAATAAGTTC AATCCTCCAC TCTTATATTC
TGACCTCAAA TCAGGTAGGA CTACCCGCTG AACTTAA
>14.Dioszegia
AAACTAACAA GGATTCCCTT AGTAGCGGCG AGCGAAGCGG GATGAGCTCA AATTTGTAAT
CTGGCGTCTT TCAGGCGTCC GAGTTGTAAT CTATAGAAGT GTTTTCTATG CCGGACCGTG
TCTAAGTCCC TTGGAATAGG GTATCAAAGA GGGTGACAAT CCCGTGCTTG ACATGACTCC
CGGTGTTCTG TGATACATTT TCTACGAGTC GAGTTGTTTG GGAATGCAGC TCTAAATGGG
TGGTAAATTC CATCTAAAGC TAAATATTGG TGAGAGACCG ATAGCGAACA AGTACCGTGA
GGGAAAGATG AAAAGCACTT TGGAAAGAGA GTTAAACAGT ACGTGAAATT GTTGAAAGGG
AAACGATTGA AGTCAGTCAT GTCGGTTGGT TTCAGCTAGC TCTGCTAGTG TATTACCTTC
CGACGGGTCA ACATCAGTTT TGGTGCGGCG GATAAGAACG GATTGAAGGT GGCACCCTCG
GGTGTGTTAT AGCTTTCTGT TGCATACGCT GCCTGAGACT GAGGACTGCA GCTCGCCTTA
TGG-CCGACC TTCGGGTACG TTCGAGCTTA GGATGTTGGC ATAATGGCAA GGTTTCCGTA
GGTGAACCTG CGGAAGGATC ATTATAAAAC CTGTGAACTA TT-GCCTTGG GC--CAACAA
ACATAATGT- AACGAATGTA AATTATTATA ACAAAA-TAT AACTTTCAAC AACGGATCTC
TTGGCTCTCA CATCGATGAA GAACGCAGCG AAATGCGATA AGTAATGTGA ATTGCAGAAT
TCAGTGAATC ATCGAATCTT TGAACGCAAA TTGCGCCCTT TGGTATTCCG AAGGGCATGC
CTGTTTGAGT GTCTTATAAA CCTCACCCTT ACTGTTTGCT TTGGGTGCT- GCCATT----
--GGCTCGCC TTAAATACCT AAGTGATGCG TTATAAGTTC ACCCCTCCAC TCTTATACTC
TGACCTCAAA TCAGGTAGGA CTACCCGCTG AACTTAA
>8.Dioszegia
AAACTAACAA GGATTCCCTT AGTAGCGGCG AGCGAAGCGG GAAGAGCTCA AATTTGTAAT
CTGGCGTCTT TCAGGCGTCC GAGTTGTAAT CTATAGAAGT GTTTTCTATG TCGGACCGTG
TCTAAGTCCC TTGGAATAGG GTATCAAAGA GGGTGACAAT CCCGTGCTTG ACATGACTAC
CGATGTTCTG TGATACATTT TCTACGAGTC GAGTTGTTTG GGAATGCAGC TCTAAATGGG
TGGTAAATTC CATCTAAAGC TAAATATTGG TGAGAGACCG ATAGCGAACA AGTACCGTGA
GGGAAAGATG AAAAGCACTT TGGAAAGAGA GTTAAACAGT ACGTGAAATT GTTGAAAGGG
AAACGATTGA AGTCAGTCAT GTCGGTTGGT TTCAGCTTGT TCTACAAGTG TATTACCTTC
CGACGGGTCA ACATCAGTTT TGGTGCGGTG GATAAGGGCG AATTGAAGGT AGCACCCTCG
GGTGTGTTAT AGCTTTTCGT CGCATACGCT GCCTGAGACT GAGGACTGCA GCTCGCCGCA
GG--CCGCCC TTCGGGGACG TTCGAGCTTA GGATGTTGGC ATAATGG--- ----------
---------- --GAAGGATC ATTAATAAAC CTGTGAACTA TTTGCCTTGG GCACA-ATAA
ACATAATGT- AATGAATGTA AACTATTATA A-TAAA-TAC AACTTTCAAC AACGGATCTC
TTGGCTCTCA CATCGATGAA GAACGCAGCG AAATGCGATA AGTAATGTGA ATTGCAGAAT
TCAGTGAATC ATCGAATCTT TGAACGCAAA TTGCGCCCTT TGGTATTCCG AAGGGCATGC
CTGTTTGAGT GTCTTATAAA CCTC-TCTTA TTAGTTTGCT TTGGGTGTT- GCCAGCGA--
-TGGCTCGCC TTAAATGTCT AAGTGATGCA TAGTAAGTTC AACCCTCCAC TCTTATAT-C
TGACCTC--- ---------- ---------- -------
>9.Dioszegia
AAACTAACAA GGATTCCCTT AGTAGCGGCG AGCGAAGCGG GAAGAGCTCA AATTTGTAAT
CTGGCGTCTT TCAGGCGTCC GAGTTGTAAT CTATAGAAGT GTTTTCTATG TCGGACCGTG
TCTAAGTCCC TTGGAATAGG GTATCAAAGA GGGTGACAAT CCCGTGCTTG ACATGACTAC
CGATGTTCTG TGATACATTT TCTACGAGTC GAGTTGTTTG GGAATGCAGC TCTAAATGGG
TGGTAAATTC CATCTAAAGC TAAATATTGG TGAGAGACCG ATAGCGAACA AGTACCGTGA
GGGAAAGATG AAAAGCACTT TGGAAAGAGA GTTAAACAGT ACGTGAAATT GTTGAAAGGG
AAACGATTGA AGTCAGTCAT GTCGGTTGGT TTCAGCTTGT TCTACAAGTG TATTACCTTC
CGACGGGTCA ACATCAGTTT TGGTGCGGTG GATAAGGGCG AATTGAAGGT AGCACCCTCG
GGTGTGTTAT AGCTTTTCGT CGCATACGCT GCCTGAGACT GAGGACTGCA GCTCGCCGCA
GG--CCGCCC TTCGGGGACG TTCGAGCTTA GGATGTTGGC ATAATGG-AG ----TGTTTG
GGTGTCAAAC CCGAAGGATC ATTAATAAAC CTGTGAACTA TTTGCCTTGG GCACA-ATAA
ACATAATGT- AATGAATGTA AACTATTATA A-CAAA-TAC AACTTTCAAC AACGGATCTC
TTGGCTCTCA CATCGATGAA GAACGCAGCG AAATGCGATA AGTAATGTGA ATTGCAGAAT
TCAGTGAATC ATCGAATCTT TGAACGCAAA TTGCGCCCTT TGGTATTCCG AAGGGCATGC
CTGTTTGAGT GTCTTATAAA CCTC-CAACT ATAGTTTGCT TTGGGTGTT- GCCAGCGA--
-TGGCTCGCC TTAAATGTCT AAGTGATGCA TAATAAGTTC AACCCTCCAC TCTTATATTC
TGACCTCAAA TCAGGTAGGA CTACCCGCTG AACTTAA
>10.Dioszegia
AAACTAACAA GGATTCCCTT AGTAGCGGCG AGCGAAGCGG GAAGAGCTCA AATTTGTAAT
CTGGCGTCTT TCAGGCGTCC GAGTTGTAAT CTATAGAAGT GTTTTCTATG TCGGACCGTG
TCTAAGTCCC TTGGAATAGG GTATCAAAGA GGGTGACAAT CCCGTGCTTG ACATGACTCC
CGATGTTCTG TGATACATTT TCTACGAGTC GAGTTGTTTG GGAATGCAGC TCTAAATGGG
TGGTAAATTC CATCTAAAGC TAAATATTGG TGAGAGACCG ATAGCGAACA AGTACCGTGA
GGGAAAGATG AAAAGCACTT TGGAAAGAGA GTTAAACAGT ACGTGAAATT GTTGAAAGGG
AAACGATTGA AGTCAGTCAT GTCTGTTGGT TTCAGCTTGT TCTACAAGTG TATTACCTTC
AGACGGGTCA ACATCAGTTT TGGTGCGGTG GATAAGAGCG GATTGAAGGT GGCACCCTCG
GGTGTGTTAT AGCTTTCCGT TGCATACGCT GCCTGAGACT GAGGACTGCA GCTCGCCGCA
GG--CCGCCC TTCGGGGACG TTCGAGCTTA GGATGTTGGC ATAATGG-AA GGTTTCCGTA
GGTGAACCTG CGGAAGGATC ATTAATAAAC CTGTGAACTA TTTGCCTTGG GCATAAATAA
ACATAATGT- AATGAATGTA ATCTACTATA AATAAA-TAC AACTTTCAAC AACGGATCTC
TTGGCTCTCA CATCGATGAA GAACGCAGCG AAATGCGATA AGTAATGTGA ATTGCAGAAT
TCAGTGAATC ATCGAATCTT TGAACGCAAA TTGCGCCCTT TGGTATTCCG AAGGGCATGC
CTGTTTGAGT GTCTTATAAA CCTC-ACCCT ATTGTTTGCT TTGGGTGTT- GCCGTC----
-TGGCTCGCC TTAAATGACT AAGTGATGCG TAATAAGTTC AACCCTCCAC TCTTATATTC
TGACCTCAAA TCAGGTAGGA CTACCCGCTG AACTTAA
>11.Dioszegia
AAACTAACAA GGATTCCCTT AGTAGCGGCG AGCGAAGCGG GAAGAGCTCA AATTTGTAAT
CTGGCGTCTT TCAGGCGTCC GAGTTGTAAT CTATAGAAGT GTTTTCTATG TCGGACCGTG
TCTAAGTCCC TTGGAATAGG GTATCAAAGA GGGTGACAAT CCCGTGCTTG ACATGACTAC
CGATGTTCTG TGATACATTT TCTACGAGTC GAGTTGTTTG GGAATGCAGC TCTAAATGGG
TGGTAAATTC CATCTAAAGC TAAATATTGG TGAGAGACCG ATAGCGAACA AGTACCGTGA
GGGAAAGATG AAAAGCACTT TGGAAAGAGA GTTAAACAGT ACGTGAAATT GTTGAAAGGG
AAACGATTGA AGTCAGTCAT GTCTGTTGGT TTCAGCTTGT TCTACAAGTG TATTACCTTC
AGACGGGTCA ACATCAGTTT TGGTGCGGTG GATAAGAGCG GATTGAAGGT AGCACCCTCG
GGTGTGTTAT AGCTTTCCGT TGCATACGCT GCCTGAGACT GAGGACTGCA GCTCGCCGCA
GG--CCGCCC CTCGGGGACG TTCGAGCTTA GGATGTTGGC ATAATGG--- ----TCCGTA
GGTGAACCTG CGGAAGGATC ATTAATAAAC CTGTGAACTA TTTGCCTTGG GCT---ATAA
ACATAATGT- AATGAATGTA ATCTACTATA AATAAA-TAC AACTTTCAAC AACGGATCTC
TTGGCTCTCA CATCGATGAA GAACGCAGCG AAATGCGATA AGTAATGTGA ATTGCAGAAT
TCAGTGAATC ATCGAATCTT TGAACGCAAA TTGCGCCCTT TGGTATTCCG AAGGGCATGC
CTGTTTGAGT GTCTTATAAA CCTC-ACCCT ATTGTTTGCT TTGGGTGCT- GCCGTC----
-TGGCTCGCC TTAAATATCT AAGTGATGCG TAATAAGTTC AAACCTCCAC TCTTATATTC
TGACCTCAAA TCAGGTAGGA CTACCCGCTG AACTTAA
>12.Dioszegia
AAACTAACAA GGATTCCCTT AGTAGCGGCG AGCGAAGCGG GAAGAGCTCA AATTTGTAAT
CTGGCGTCTT TCAGGCGTCC GAGTTGTAAT CTATAGAAGT GTTTTCTATG CCGGACCGTG
TCTAAGTCCC TTGGAATAGG GTATCAAAGA GGGTGACAAT CCCGTGCTTG ACATGACTCC
CGGTGTTCTG TGATACATTT TCTACGAGTC GAGTTGTTTG GGAATGCAGC TCTAAATGGG
TGGTAAATTC CATCTAAAGC TAAATATTGG TGAGAGACCG ATAGCGAACA AGTACCGTGA
GGGAAAGATG AAAAGCACTT TGGAAAGAGA GTTAAACAGT ACGTGAAATT GTTGAAAGGG
AAACGATTGA AGTCAGTCAT GTCTGTTGGT TTCAGCTTGC TCTGCAAGTG TATTACCTTC
AGACGGGTCA ACATCAGTTT TGGTGCGGTG GATAAGAACG GATTGAAGGT GGCACCCTCG
GGTGTGTTAT AGCTTTCTGT TGCATACACT GCCTGAGACT GAGGACTGCA GCTCGCCCTA
CGGGCCGGCC TTCGGGCACG TTCGAGCTTA GGATGTTGGC ATAATGG--- ----TCCGTA
GGTGAACCTG CGGAAGGATC ATTAATAAAC CTGTGAACTA TTTGCCTTGG GCACCAACAA
ACATAATGT- AATGAATGTA ATCTACTATA ATAAA--TAC AACTTTCAAC AACGGATCTC
TTGGCTCTCA CATCGATGAA GAACGCAGCG AAATGCGATA AGTAATGTGA ATTGCAGAAT
TCAGTGAATC ATCGAATCTT TGAACGCAAA TTGCGCCCTT TGGTATTCCG AAGGGCATGC
CTGTTTGAGT GTCTTATAAA CCTCACCCCT AATGTTTGCT TTGGGTGTT- GCCATTTACC
-TGGCTCGCC TTAAATGACT AAGTGATGCG TAATAAGTTC AACCCTCCAC TCTTATATTC
TGACCTCAAA TCAGGTAGGA CTACCCGCTG AACTTAA
>18.Dioszegia
---------- --------TT AGTAGCGGCG AGCGAAGCGG GAAGAGCTCA AATTTGTAAT
CTGGCGTCTT TCAGGCGTCC GAGTTGTAAT CTATAGAAGT GTTTTCTGTG CCGGACCGTG
TCTAAGTCCC TTGGAATAGG GTATCAAAGA GGGTGACAAT CCCGTGCTTG ACATGACTCC
CGGTGCTCTG TGATACATTT TCTACGAGTC GAGTTGTTTG GGAATGCAGC TCTAAATGGG
TGGTAAATTC CATCTAAAGC TAAATATTGG CGAGAGACCG ATAGCGAACA AGTACCGTGA
GGGAAAGATG AAAAGCACTT TGGAAAGAGA GTTAAACAGT ACGTGAAATT GTTGAAAGGG
AAACGATTGA AGTCAGTCAT GTCCGTTGGT TTCAGCTTGC TCTGCAAGTG TATTACCTTC
GGACGGGTCA ACATCAGTTT TGGCGCGGCG GATAAGAGCG GATTGAAGGT AGCACCCTCG
GGTGTGTTAT AGCTTTCTGT TGCATACGCT GCCTGAGACT GAGGACTGCA GCTCGCCCTA
CGGGTCGCCC TTCGGGGACG TTCGAGCTTA GGATGTTGAC ATAATGGC-- ----------
----AACCTG CGGAAGGATC ATTAATAAAC CTGTGAACTA TTTGCCTTAG GTACAACCAA
ACATAACTGT AATGAATGTA ATCTATTATA ACA-TAATAC AACTTTCAAC AACGGATCTC
TTGGCTCTCG CATCGATGAA GAACGCAGCG AAATGCGATA AGTAATGTGA ATTGCAGAAT
TCAGTGAATC ATCGAATCTT TGAACGCAAC TTGCGCCCTT TGGTATTCCG AAGGGCATGC
CTGTTTGAGT GTCATATAAA CCTCACCTCT ACTGTTTGCT TTGGGCGTCT GCCGTTTACT
CTGGCTCGCC TTAAATGTCT AAGTGATGCG TAATAAGTCC AACCCTCCAC TCT-ATATTC
TGACCTCAAA TCAGGTAG-- ---------- -------
>19.Dioszegia
AAACTAACAA GGATTCCCTT AGTAGCGGCG AGCGAAGCGG GAGAGCTTCA AATTTGTAAT
CTGGCGTCTT TCAGGCGTCC GAGTTGTAAT CTATAGAAGT GTTTTCTGTG CCGGACCGTG
TCTAAGTCCC TTGGAATAGG GTATCAAAGA GGGTGACAAT CCCGTGCTTG ACATGACTCC
CGGTGCTCTG TGATACATTT TCTACGAGTC GAGTTGTTTG GGAATGCAGC TCTAAATGGG
TGGTAAATTC CATCTAAAGC TAAATATTGG CGAGAGACCG ATAGCGAACA AGTACCGTGA
GGGAAAGATG AAAAGCACTT TGGAAAGAGA GTTAAACAGT ACGTGAAATT GTTGAAAGGG
AAACGATTGA AGTCAGTCAT GTCCGTTGGT TTCAGCTTGC TCTGCAAGTG TATTACCTTC
GGACGGGTCA ACATCAGTTT TGGCGCGGCG GATAAGAGCG GATTGAAGGT AGCACCCTCG
GGTGTGTTAT AGCTTTCTGT TGCATACGCT GCCTGAGACT GAGGACTGCA GCTCGCCCTA
CGGGTCGCCC TTCGGGGACG TTCGAGCTTA GGATGTTGAC ATAATGGC-- ----------
----AACCTG CGGAAGGATC ATTAATAAAC CTGTGAACTA TTTGCCTTAG GTACAACCAA
ACATAACTGT AATGAATGTA ATCTATTATA ACA-TAATAC AACTTTCAAC AACGGATCTC
TTGGCTCTCG CATCGATGAA GAACGCAGCG AAATGCGATA AGTAATGTGA ATTGCAGAAT
TCAGTGAATC ATCGAATCTT TGAACGCAAC TTGCGCCTTT TGGTATTCCG AAAGGCATGC
CTGTTTGAGT GTCATATAAA CCTCACCTCT ACTGTTTGCT TTGGGCGTCT GCCGTTTACT
CTGGCTCGCC TTAAATGTCT AAGTGATGCG TAATAAGTCC AACCCTCCAC TCT-ATATTC
TGACCTCAAA TCAGGTAG-- ---------- -------
>17.Dioszegia
AAACTAACAA GGATTCCCTT AGTAGCGGCG AGCGAAGCGG GAAGAGCTCA AATTTGTAAT
CTGGCGTCTT TCAGGCGTCC GAGTTGTAAT CTATAGAAGT GTTTTCTGTG CCGGACCGTG
TCTAAGTCCC TTGGAATAGG GTATCAAAGA GGGTGACAAT CCCGTGCTTG ACATGACTTC
CGGTGCTCTG TGATACATTT TCTACGAGTC GAGTTGTTTG GGAATGCAGC TCTAAATGGG
TGGTAAATTC CATCTAAAGC TAAATATTGG CGAGAGACCG ATAGCGAACA AGTACCGTGA
GGGAAAGATG AAAAGCACTT TGGAAAGAGA GTTAAACAGT ACGTGAAATT GTTGAAAGGG
AAACGATTGA AGTCAGTCAT GTCCGTTGGT TTCAGCTTGC TCTGCAAGTG TATTACCTTC
GGACGGGTCA ACATCAGTTT TGGCGCGGCG GATAAGAGCG GATGGAAAGT AGCACCCTCG
GGTGTGTTAT AGCTTTCTGT TGCATACGCT GCCTGAGACT GAGGACTGCA GCTCGCCCTA
CGGGTCGCCC TTCGGGGACG TTCGAGCTTA GGATGTTGAC ATAATGGC-- -----CCGTA
GGTGAACCTG CGGAAGGATC ATTAATAAAC CTGTGAACTA TTTGCCTTAG GTACAACCAA
ACATAACTGT AACGAATGTA ATCTATTATA ACA-TAATAC AACTTTCAAC AACGGATCTC
TTGGCTCTCG CATCGATGAA GAACGCAGCG AAATGCGATA AGTAATGTGA ATTGCAGAAT
TCAGTGAATC ATCGAATCTT TGAACGCAAC TTGCGCCCTT TGGTATTCCG AAGGGCATGC
CTGTTTGAGT GTCATATAAA CCTCACCTCT ACTGTTTGCT TTGGGCGTCT GCCGTTTACT
CTGGCTCGCC TTAAATGTCT AAGTGATGCG TAATAAGTCC AACCCTCCAC TCTTATATTC
TGACCTCAAA TCAGGTAGGA CTACCCGCTG AACTTAA
>16.Dioszegia
AAACTAACAA GGATTCCCTT AGTAGCGGCG AGCGAAGCGG GAAGAGCTCA AATTTGTAAT
CTGGCGTCTT TCAGGCGTCC GAGTTGTAAT CTATAGAAGT GTTTTCTGTG CCGGACCGTG
TCTAAGTCCC TTGGAATAGG GTATCAAAGA GGGTGACAAT CCCGTGCTTG ACATGACTCC
CGGTGCTCTG TGATACATTT TCTACGAGTC GAGTTGTTTG GGAATGCAGC TCTAAATGGG
TGGTAAATTC CATCTAAAGC TAAATATTGG CGAGAGACCG ATAGCGAACA AGTACCGTGA
GGGAAAGATG AAAAGCACTT TGGAAAGAGA GTTAAACAGT ACGTGAAATT GTTGAAAGGG
AAACGATTGA AGTCAGTCAT GTCCGTTGGT TTCAGCTTGC TCTGCAAGTG TATTACCTTC
GGACGGGTCA ACATCAGTTT TGGTGCGGCG GATAAGAGCG GATTGAAGGT AGCACCCTCG
GGTGTGTTAT AGCTTTCTGT TGCATACGCT GCCTGAGACT GAGGACTGCA GCTCGCCCTA
CGGGTCGCCC TTCGGGGACG TTCGAGCTTA GGATGTTGAC ATAATGGC-- ----------
---------- ---AAGGATC ATTAATAAAC CTGTGAACTA TTTGCCTTAG GTACACCCAA
ACATAACTGT AATGAATGTA ATCTATTATA ACA-TAATAC AACTTTCAAC AACGGATCTC
TTGGCTCTCG CATCGATGAA GAACGCAGCG AAATGCGATA AGTAATGTGA ATTGCAGAAT
TCAGTGAATC ATCGAATCTT TGAACGCAAC TTGCGCCCTT TGGTATTCCG AAGGGCATGC
CTGTTTGAGT GTCATATAAA CCTCACCTCT ACTGTTTGCT TTGGGCGTCT GCCGTTTACT
CTGGCTCGCC TTAAATGTCT AAGTGATGCG TAATAAGTCC AACCCTCCAC TC--ATATTC
TGACCTCAAA TCAGGTAGGA CTACCCGCTG AACTTAA
>15.Dioszegia
AAACTAACAA GGATTCCCTT AGTAGCGGCG AGCGAAGCGG GAAGAGCTCA AATTTGTAAT
CTGGCGTCTT TCAGGCGTCC GAGTTGTAAT CTATAGAAGT GTTTTCTGTG CCGGACCATG
TCTAAGTCCC TTGGAATAGG GTATCAAAGA GGGTGACAAT CCCGTGCTTG ACATGATTCC
CGGTGCTCTG TGATACATTT TCTACGAGTC GAGTTGTTTG GGAATGCAGC TCTAAATGGG
TGGTAAATTC CATCTAAAGC TAAATATTGG CGAGAGACCG ATAGCGAACA AGTACCGTGA
GGGAAAGATG AAAAGCACTT TGGAAAGAGA GTTAAACAGT ACGTGAAATT GTTGAAAGGG
AAACGATTGA AGTCAGTCAT GTCCGTTGGT TTCAGCTTGC TCTGCAAGTG TATTACCTTC
GGACGGGTCA ACATCAGTTT TGGTGCGGCG GATAAGAGCG GATTGAAGGT AGCACCCTCG
GGTGTGTTAT AGCTTTCTGT TGCATACGCT GCCTGAGACT GAGGACTGCA GCTCGCCCTA
CGGGTCGCCC TTCGGGGACG TTCGAGCTTA GGATGTTGAC ATAATGGC-- -----CCGTA
GGTGAACCTG CGGAAGGATC ATTAATAAAC CTGTGAACTA TTTGCCTTAG GTACAAACAA
ACTTAACTGT AATGAATGTA ATCTATTATA ACA-TAATAC AACTTTCAAC AACGGATCTC
TTGGCTCTCG CATCGATGAA GAACGCAGCG AAATGCGATA AGTAATGTGA ATTGCAGAAT
TCAGTGAATC ATCGAATCTT TGAACGCAAC TTGCGCCCTT TGGTATTCCG AAGGGCATGC
CTGTTTGAGT GTCATATAAA CCTCACCTCT ACTGTTTGCT TTGGGTGTCT GCCGTTTACT
CTGGCTCGCC TTAAATGTCT AAGTGATGCG TAATAAGTCC AACCCTCCAC TCT-ATATTC
TGACCTCAAA TCAGGTAGGA CTACCCGCTG AACTTAA
>27.Dioszegia
AAACTAACAA GGATTCCCTT AGTAGCGGCG AGCGAAGCGG GAAGAGCTCA AATTTGTAAT
CTGGCGTCTT TCAGGCGTCC GAGTTGTAAT CTATAGAAGT GTTTTCTGTG CCGGACCGTG
TCTAAGTCCC TTGGAATAGG GTATCAAAGA GGGTGACAAT CCCGTGCTTG ACATGACTCC
CGGTGCTCTG TGATACATTT TCTACGAGTC GAGTTGTTTG GGAATGCAGC TCTAAATGGG
TGGTAAATTC CATCTAAAGC TAAATATTGG CGAGAGACCG ATAGCGAACA AGTACCGTGA
GGGAAAGATG AAAAGCACTT TGGAAAGAGA GTTAAACAGT ACGTGAAATT GTTGAAAGGG
AAACGATTGA AGTCAGTCAT GTCCGTTGGT TTCAGCTTGC TCTGCAAGTG TATTACCTTC
GGACGGGTCA ACATCAGTTT TGGAGCGGCG GATAAGAGCG GATTGAAGGT AGCACCCTCG
GGTGTGTTAT AGCTTTCTGT TGCATACGCT GCCTGAGACT GAGGACTGCA GCTCGCCCTA
CGGGTCGCCC TTCGGGGACG TTCGAGCTTA GGATGTTGAC ATAATGGCAA GGTTTCCGTA
GGTGAACCTG CGGAAGGATC ATTAATAAAC CTGTGAACTA TTTGCCTTGG GTAC-AACAA
ACATAACTGT AATGAATGTA ATCTATTATA ACAATAATAC AACTTTCAAC AACGGATCTC
TTGGCTCTCG CATCGATGAA GAACGCAGCG AAATGCGATA AGTAATGTGA ATTGCAGAAT
TCAGTGAATC ATCGAATCTT TGAACGCACC TTGCGCCCTT TGGTATTCCG AAGGGCATGC
CTGTTTGAGT GTCATATAAA CCTCACCTCT ACTGTTTGCT TTGGGTGTCT GCCGTTTACT
CTGGCTCGCC TTAAATGTCT AAGTGATGCG TAATAAGTCC AACCCTCCAC TCTTATATTC
TGACCTCAAA TCAGGTAGGA CTACCCGCTG AACTTAA
>28.Dioszegia
AAACTAACAA GGATTCCCTT AGTAGCGGCG AGCGAAGCGG GAAGAGCTCA AATTTGTAAT
CTGGCGTCTT TCAGGCGTCC GAGTTGTAAT CTATAGAAGT GTTTTCTGTG CCGGACCGTG
TCTAAGTCCC TTGGAATAGG GTATCAAAGA GGGTGACAAT CCCGTGCTTG ACATGACTCC
CGGTGCTCTG TGATACATTT TCTACGAGTC GAGTTGTTTG GGAATGCAGC TCTAAATGGG
TGGTAAATTC CATCTAAAGC TAAATATTGG CGAGAGACCG ATAGCGAACA AGTACCGTGA
GGGAAAGATG AAAAGCACTT TGGAAAGAGA GTTAAACAGT ACGTGAAATT GTTGAAAGGG
AAACGATTGA AGTCAGTCAT GTCCGTTGGT TTCAGCTTGC TCTGCAAGTG TATTACCTTC
GGACGGGTCA ACATCAGTTT TGGTGCGGCG GATAAGAGCG GATTGAAGGT AGCACCCTCG
GGTGTGTTAT AGCTTTCTGT TGCATACGCT GCCTGAGACT GAGGACTGCA GCTCGCCCTA
CGGGTCGCCC TTCGGGGACG TTCGAGCTTA GGATGTTGAC ATAATGGCAA GGTTTCCGTA
GGTGAACCTG CGGAAGGATC ATTAATAAAC CTGTGAACTA TTTGCCTGGG GTACGAACAA
ACATAACTGT AAAGAATGTA ATCTATTATA ACA-TAATAC AACTTTCAAC AACGGATCTC
TTGGCTCTCG CATCGATGAA GAACGCAGCG AAATGCGATA AGTAATGTGA ATTGCAGAAT
TCAGTGAATC ATCGAATCTT TGAACGCAAC TTGCGCCTTT TGGTATTCCG AAAGGCATGC
CTGTTTGAGT GTCATATAAA CCTCACCTCT ACTGTTTGCT TTGGGCGTCT GCCGTTCAGT
CTGGCTCGCC TTAAATGTCT AAGTGATGCG TAATAAGTCC AACCCTCCAC TCTTATATTC
TGACCTCAAA TCAGGTAGGA CTACCCGCTG AACTTAA
>24.Dioszegia
AAACTAACAA GGATTCCCTT AGTAGCGGCG AGCGAAGCGG GAAGAGCTCA AATTTGTAAT
CTGGCGTCTT TCAGGCGTCC GAGTTGTAAT CTATAGAAGT GTTTTCTGTG CCGGACCGTG
TCTAAGTCCC TTGGAATAGG GTATCAAAGA GGGTGACAAT CCCGTGCTTG ACATGACTCC
CGGTGCTCTG TGATACATTT TCTACGAGTC GAGTTGTTTG GGAATGCAGC TCTAAATGGG
TGGTAAATTC CATCTAAAGC TAAATATTGG CGAGAGACCG ATAGCGAACA AGTACCGTGA
GGGAAAGATG AAAAGCACTT TGGAAAGAGA GTTAAACAGT ACGTGAAATT GTTGAAAGGG
AAACGATTGA AGTCAGTCAT GTCTGTTGGT TTCAGCTTGC TCTGCAAGTG TATTACCTTC
AGACGGGTCA ACATCAGTTT TGGTGCGGCG GATAAGAGCG GATTGAAGGT AGCACCCTCG
GGTGTGTTAT AGCTTTCTGT TGCATACGCT GCCTGAGACT GAGGACTGCA GCTCGCCCTA
CGGGCCGCCC CTCGGGGACG TTCGAGCTTA GGATGTTGGC ATAATGGCAA GGTTTCCGTA
GGTGAACCTG CGGA--GATC ATTAATAAAC CTGTGAACTA TTTGCCCTGG GTACAAACAA
ACATAACTGT AATGAATGTA AACAACTATA ATTAAA-TAC AACTTTCAAC AACGGATCTC
TTGGCTCTCG CATCGATGAA GAACGCAGCG AAATGCGATA AGTAATGTGA ATTGCAGAAT
TCAGTGAATC ATCGAATCTT TGAACGCATC TTGCGCCCTT TGGTATTCCG AAGGGCATGC
CTGTTTGAGT GTCATATAAA CCTCACCTCT ACTGTTTGCT TTGGGCGTCT GCCGTTTACT
CTGGCTCGCC TTAAATGTCT AAGTGATGCG TAATAAGTCC AACCCTCCAC TCTTATATTC
TGACCTCAAA TCAGGTAGGA CTACCCGCTG AACTTAA
>29.Dioszegia
AAACTAACAA GGATTCCCTT AGTAGCGGCG AGCGAAGCGG GAAGAGCTCA AATTTGTAAT
CTGGCGTCTT TCAGGCGTCC GAGTTGTAAT CTATAGAAGT GTTTTCTGTG CCGGACCGTG
TCTAAGTCCC TTGGAATAGG GTATCAAAGA GGGTGACAAT CCCGTGCTTG ACATGACTCC
CGGTGCTCTG TGATACATTT TCTACGAGTC GAGTTGTTTG GGAATGCAGC TCTAAATGGG
TGGTAAATTC CATCTAAAGC TAAATATTGG CGAGAGACCG ATAGCGAACA AGTACCGTGA
GGGAAAGATG AAAAGCACTT TGGAAAGAGA GTTAAACAGT ACGTGAAATT GTTGAAAGGG
AAACGATTGA AGTCAGTCAT GTCTGTTGGT TTCAGCTTGC TCTGCAAGTG TATTACCTTC
AGACGGGTCA ACATCAGTTT TGGTGCGGCG GATAAGAGCG GATTGAAGGT AGCACCCTCG
GGTGTGTTAT AGCTTTCTGT TGCATACGCT GCCTGAGACT GAGGACTGCA GCTCGCCCTA
CGGGCCGCCC CTCGGGGACG TTCGAGCTTA GGATGTTGGC ATAATGGCAA GGTTTCCGTA
GGTGAACCTG CGGAAGGATC ATTAATAAAC CTGTGAACTA TTTGCCCTGG GTACAAACAA
ACATAACTGT AATGAATGTA AACAACTATA ATTAAA-TAC AACTTTCAAC AACGGATCTC
TTGGCTCTCG CATCGATGAA GAACGCAGCG AAATGCGATA AGTAATGTGA ATTGCAGAAT
TCAGTGAATC ATCGAATCTT TGAACGCATC TTGCGCCCTT TGGTATTCCG AAGGGCATGC
CTGTTTGAGT GTCATATAAA CCTCACCTCT ACTGTTTGCT TTGGGCGTCT GCCGTTTACT
CTGGCTCGCC TTAAATGTCT AAGTGATGCG TAATAAGTCC AACCCTCCAC TCTTATATTC
TGACCTCAAA TCAGGTAGGA CTACCCGCTG AACTTAA
>22.2.Dioszegia
AAACTAACAA GGATTCCCTT AGTAGCGGCG AGCGAAGCGG GAAGAGCTCA AATTTGTAAT
CTGGCGTCTT TCAGGCGTCC GAGTTGTAAT CTATAGAAGT GTTTTCTGTG CCGGTCCGTG
TCTAAGTCCC TTGGAATAGG GTATCAAAGA GGGTGACAAT CCCGTGCTTG ACATGACTCC
CGGTGCTCTG TGATACATTT TCTACGAGTC GAGTTGTTTG GGAATGCAGC TCTAAATGGG
TGGTAAATTC CATCTAAAGC TAAATATTGG CGAGAGACCG ATAGCGAACA AGTACCGTGA
GGGAAAGATG AAAAGCACTT TGGAAAGAGA GTTAAACAGT ACGTGAAATT GTTGAAAGGG
AAACGATTGA AGTCAGTCAT GTTTGTTGGT TTCAGCTTGT TCTGCAAGTG TATTACCTTC
AAACGGGTCA ACATCAGTTT TGGTGCGGCG GATAAGAACG AATTGAAAGT AGCACCCTCG
GGTGTGTTAT AGCTTTTTGT TGCATACGTT GCCTGAGACT GAGGACTGCA GCTCGCCCGA
AGGGCCGCCC CTCGGGGACG TTCGAGCTTA GGATGTTGGC ATAATGG--- --TTTCCGTA
GGTGAACCTG CGGAAGGATC ATTAATAAAC CTGTGAACTA TTGGCCCTGG GCTAAAATAA
ACATAATGT- AATGAATGTA AACTATTATA ACAATAATAC AACTTTCAAC AACGGATCTC
TTGGCTCTCG CATCGATGAA GAACGCAGCG AAATGCGATA AGTAATGTGA ATTGCAGAAT
TCAGTGAATC ATCGAATCTT TGAACGCAAC TTGCGCCTTT TGGTATTCCG AAAGGCATGC
CTGTTTGAGT GTCATATAAA CCTCATCAAT ACTGTTTGCT TTGGGCGTCT GCCATTCG--
-TGGCTCGCC TTAAATGTCT AAGTGATGCG TAATAAGTCC AACCCTCCAC TCTTATATTC
TGACCTCAAA TCAGGTAGGA CTACCCGCTG AACTTAA
>22.3.Dioszegia
AAACTAACAA GGATTCCCTT AGTAGCGGCG AGCGAAGCGG GAAGAGCTCA AATTTGTAAT
CTGGCGTCTT TCAGGCGTCC GAGTTGTAAT CTATAGAAGT GTTTTCTGTG CCGGTCCGTG
TCTAAGTCCC TTGGAATAGG GTATCAAAGA GGGTGACAAT CCCGTGCTTG ACATGACTCC
CGGTGCTCTG TGATACATTT TCTACGAGTC GAGTTGTTTG GGAATGCAGC TCTAAATGGG
TGGTAAATTC CATCTAAAGC TAAATATTGG CGAGAGACCG ATAGCGAACA AGTACCGTGA
GGGAAAGATG AAAAGCACTT TGGAAAGAGA GTTAAACAGT ACGTGAAATT GTTGAAAGGG
AAACGATTGA AGTCAGTCAT GTTTGTTGGT TTCAGCTTGT TCTGCAAGTG TATTACCTTC
AAACGGGTCA ACATCAGTTT TGGTGCGGCG GATAAGAACG AATTGAAAGT AGCACCCTCG
GGTGTGTTAT AGCTTTTTGT TGCATACGTT GCCTGAGACT GAGGACTGCA GCTCGCCCGA
AGGGCCGCCC CTCGGGGACG TTCGAGCTTA GGATGTTGGC ATAATGG--- --TTTCCGTA
GGTGAACCTG CGGAAGGATC ATTAATAAAC CTGTGAACTA TTGGCCCTGG GCTAAAATAA
ACATAATGT- AATGAATGTA AACTATTATA ACAATAATAC AACTTTCAAC AACGGATCTC
TTGGCTCTCG CATCGATGAA GAACGCAGCG AAATGCGATA AGTAATGTGA ATTGCAGAAT
TCAGTGAATC ATCGAATCTT TGAACGCAAC TTGCGCCTTT TGGTATTCCG AAAGGCATGC
CTGTTTGAGT GTCATATAAA CCTCATCAAT ACTGTTTGCT TTGGGCGTCT GCCATTCG--
-TGGCTCGCC TTAAATGTCT AAGTGATGCG TAATAAGTCC AACCCTCCAC TCTTATATTC
TGACCTCAAA TCAGGTAGGA CTACCCGCTG AACTTAA
>22.1.Dioszegia
AAACTAACAA GGATTCCCTT AGTAGCGGCG AGCGAAGCGG GAAGAGCTCA AATTTGTAAT
CTGGCGTCTT TCAGGCGTCC GAGTTGTAAT CTATAGAAGT GTTTTCTGTG CCGGTCCGTG
TCTAAGTCCC TTGGAATAGG GTATCAAAGA GGGTGACAAT CCCGTGCTTG ACATGACTCC
CGGTGCTCTG TGATACATTT TCTACGAGTC GAGTTGTTTG GGAATGCAGC TCTAAATGGG
TGGTAAATTC CATCTAAAGC TAAATATTGG CGAGAGACCG ATAGCGAACA AGTACCGTGA
GGGAAAGATG AAAAGCACTT TGGAAAGAGA GTTAAACAGT ACGTGAAATT GTTGAAAGGG
AAACGATTGA AGTCAGTCAT GTTTGTTGGT TTCAGCTTGC TCTGCAAGTG TATTACCTTC
AAACGGGTCA ACATCAGTTT TGGCGCGGCG GATAAGAACG AATTGAAAGT AGCACCCTCG
GGTGTGTTAT AGCTTTTTGT TGCATACGCT GCCTGAGACT GAGGACTGCA GCTCGCCCGA
AGGGCCGCCC CTCGGGGACG TTCGAGCTTA GGATGTTGGC ATAATGG--- --TTTCCGTA
GGTGAACCTG CGGAAGGATC ATTAATAAAC CTGTGAACTA TTGGCCCTGG GCTAAAATAA
ACATAATGT- AATGAATGTA ATCTATTATA ACAATAATAC AACTTTCAAC AACGGATCTC
TTGGCTCTCG CATCGATGAA GAACGCAGCG AAATGCGATA AGTAATGTGA ATTGCAGAAT
TCAGTGAATC ATCGAATCTT TGAACGCAAC TTGCGCCTTT TGGTATTCCG AAAGGCATGC
CTGTTTGAGT GTCATATAAA CCTCATCAAT ACTGTTTGCT TTGGGCGTCT GCCATTCG--
-TGGCTCGCC TTAAATGTCT AAGTGATGCG TAATAAGTCC AACCCTCCAC TCTTATATTC
TGACCTCAAA TCAGGTAGGA CTACCCGCTG AACTTAA
>23.1.Dioszegia
AAACTAACAA GGATTCCCTT AGTAGCGGCG AGCGAAGCGG GAAGAGCTCA AATTTGTAAT
CTGGCGTCTT TT-GGCGTCC GAGTTGTAAT CTATAGAAGT GTTTTCTGTG TCGGACCGCA
TCCAAGTCCC TTGGAATAGG GTATCAAAGA GGGTGATAAT CCCGTGCTTG ATGCGACCAC
CGGTGCTCTG TGATACATTT TCTACGAGTC GAGTTGTTTG GGAATGCAGC TCTAAATGGG
TGGTAAATTC CATCTAAAGC TAAATATTGG CGAGAGACCG ATAGCGAACA AGTACCGTGA
GGGAAAGATG AAAAGCACTT TGGAAAGAGA GTTAAACAGT ACGTGAAATT GTTGAAAGGG
AAACGATTGA AGTCAGTCGC GTCTGTTGGT TTCAGCTTGC TCTGCAAGTG TATTCACCTC
AGACGGGTCA ACATCAGTTT TGGTGCGGCG GATAAGAGCG GATTGAAGGT AGCACCCTCG
GGTGTGTTAT AGCTTTCTGT TGCATACGCT GCCTGAGACT GAGGACTGCA GCTCGCCCTA
CGGGTCGCCC TTCGGGGACG TTCGAGCTTT GGATGTTGGC ATAATGG--- --TTTCCGTA
GGTGAACCTG CGGAAGGATC ATTACAAATC TTGTGAACTA TTTGCCTCGG GCATGCTCAA
ACATAACTGT AATGAATGTA AACAAACATA ACAAAA-TAC AACTTTCAAC AACGGATCTC
TTGGCTCTCG CATCGATGAA GAACGCAGCG AAATGCGATA AGTAATGTGA ATTGCAGAAT
TCAGTGAATC ATCGAATCTT TGAACGCACC TTGCGCCCTT TGGTATTCCG AAGGGCATGC
CTGTTTGAGT GTCATATAAA CCTCACCCCT GCTTTTGGCT TTGGGCGTCT GCCGTTTACT
CTGGCTCGCC TTAAATGTCT AAGTGTTGCG TGATAAGTCG AGATGTCCAC TCTTATATTT
TGACCTCAAA TCAGGTAGGA CTACCCGCTG AACTTAA
>23.2.Basidiomycota
AAACTAACAA GGATTCCCTT AGTAGCGGCG AGCGAAGCGG GAAGAGCTCA AATTTGTAAT
CTGGCGTCTT TA-GGCGTCC GAGTTGTAAT CTATAGAAGT GTTTTCTGTG CCGGACCGCA
TCCAAGTCCC TTGGAATAGG GTATCAAAGA GGGTGATAAT CCCGTGCTTG ATGCGACCAC
CGGTGCTCTG TGATACATTT TCTACGAGTC GAGTTGTTTG GGAATGCAGC TCTAAATGGG
TGGTAAATTC CATCTAAAGC TAAATATTGG CGAGAGACCG ATAGCGAACA AGTACCGTGA
GGGAAAGATG AAAAGCACTT TGGAAAGAGA GTTAAACAGT ACGTGAAATT GTTGAAAGGG
AAACGATTGA AGTCAGTCGC GTCTGTTGGT TTCAGCTTGC TCTGCAAGTG TATTCACCTC
AGACGGGTCA ACATCAGTTT TGGTGCGGCG GATAAGAGCG GATTGAAGGT AGCACCCTCG
GGTGTGTTAT AGCTTTCTGT TGCATACGCT GCCTGAGACT GAGGACTGCA GCTCGCCCTA
CGGGTCGCCC TTCGGGGACG TTCGAGCTTT GGATGTTGGC ATAATGG-AA GGTTTCCGTA
GGTGAACCTG CGGAAGGATC ATTACAAATC TTGTGAACTA TTTGCCTCGG GCATGCTCAA
ACATAACTGT AATGAATGTA AACAAACATA ACAAAA-TAC AACTTTCAAC AACGGATCTC
TTGGCTCTCG CATCGATGAA GAACGCAGCG AAATGCGATA AGTAATGTGA ATTGCAGAAT
TCAGTGAATC ATCGAATCTT TGAACGCACC TTGCGCCCTT TGGTATTCCG AAGGGCATGC
CTGTTTGAGT GTCATATAAA CCTCACCCCT GCTTTTGGCT TTGGGCGTCT GCCGTTTACT
CTGGCTCGCC TTAAATGTCT AAGTGGTGCG TGATAAGTCG AGATGTCCAC TCTTATATTT
TGACCTCAAA TCAGGTAGGA CTACCCGCTG AACTTAA
>42.Sugitazyma
AAACTAACAA GGATTCCCCT AGTAGCGGCG AGCGAAGCGG GATGAGCTCA AATTTGTAAT
CTGGCGTCTC CC-GACGTCC GAGTTGTAAT CTATAGAAGC GTTTTCCGTG ACGGACCGCG
TCCAAGTCCC TTGGAATAGG GTATCAAAGA GGGTGAGAAT CCCGTGCTTG ATGCGACGAC
CGTTGCCCTG TGATACGTTC TCTACGAGTC GAGTTGTTTG GGAATGCAGC TCTAAACGGG
TGGTAAATTC CATCTAAGGC TAAATATTGG CGAGAGACCG ATAGCGAACA AGTACCGTGA
GGGAAAGATG AAAAGCACTT TGGAAAGAGA GTTAAACAGT ATGTGAAATT GTTGAAAGGG
AAACGATTGA AGTCAGTCGT GTCCATCGGA TTCAGCCGGC CCCGCCGGTG TATTTCCTTT
GGACGGGTCA ACGGTC-TTC TGGT-CGGCG GATAAAGGCA TGCGGAAGGT GGCACCCTCG
GGTGTGTTAT AGCCTCGTGT CTCATACGCC GGTCGGGG-- --GATTTGTA CTTGGGCTT-
---------C CATGT----- ---------- ---TGTTGAC GTAATGG--- ---CTCCGTA
GGTGAACCTG CGGAAGGATC ATTAGAGAAC CTGTGAAC-- -CGCCTCCGG GCTT---CAA
ACATGGTGT- AACGAACGTC ATC-ATTAGA AATAAAACAC AACTTTCAAC AATGGATCTC
TTGGCTCTCG CATCGATGAA GAACGCAGCG AAATGCGATA AGTAATGTGA ATTGCAGAAT
TCAGTGAATC ATCGAATCTT TGAACGCACC TTGCACCCTC TGGTATTCCG GAGGGTATGC
CTGTTTGAGT GTCAT-GAAG CATAACCCCG ACGGGAGGAT TTGGGTGTCT GCCGTCCG--
-CGGCTCGCC TTAAAAGCAT TAGTGCCGGC GTATAGGTTT GGTCATCTGC TTCTTTGACT
TGACCTCAGA TCAGGTAGGA CTACCCGCTG AACTTAA
